# Supplementary material for: Co-expression Networks Identify DHX15 RNA Helicase as a B Cell Regulatory Factor
Source: Front Immunol. 2019 Dec 10;10:2903. doi: 10.3389/fimmu.2019.02903 (PMC6915936; doi:10.3389/fimmu.2019.02903)
Supplement: Supplementary file 2 [file Table_1.xlsx]

## Sheet: TableS1
		Table S1-Gene Module Annotations
ref_genes	module	hub	Gene_Count_in_module	GO_module_name	kTotal	kWithin	kOut	kDiff	String_ref_genes
CDADC1	69	SNORA73A	10	snRNA transcription by RNA polymerase III	6.07659	0.135887	5.9407	-5.80482	CDADC1
DLEU2	69	SNORA73A	10	snRNA transcription by RNA polymerase III	10.3349	0.215547	10.1194	-9.90384	DLEU2
LOC100133315	69	SNORA73A	10	snRNA transcription by RNA polymerase III	8.63791	0.0986106	8.5393	-8.44069	LOC100133315
RFXAP	69	SNORA73A	10	snRNA transcription by RNA polymerase III	27.3941	0.312637	27.0815	-26.7688	RFXAP
SFRS2	69	SNORA73A	10	snRNA transcription by RNA polymerase III	25.4475	0.208356	25.2392	-25.0308	SFRS2
SNORA73A	69	SNORA73A	10	snRNA transcription by RNA polymerase III	18.9554	0.406468	18.5489	-18.1425	SNORA73A
SNORA73B	69	SNORA73A	10	snRNA transcription by RNA polymerase III	6.53772	0.345008	6.19271	-5.8477	SNORA73B
ZC3H8	69	SNORA73A	10	snRNA transcription by RNA polymerase III	19.1913	0.213638	18.9777	-18.7641	ZC3H8
ZNF485	69	SNORA73A	10	snRNA transcription by RNA polymerase III	15.5181	0.172396	15.3457	-15.1733	ZNF485
ZNF642	69	SNORA73A	10	snRNA transcription by RNA polymerase III	6.91924	0.0758776	6.84336	-6.76748	ZNF642
ACYP1	68	ACYP1	10	positive regulation of transcription from RNA polymerase II promoter in response to arsenic-containing substance	27.9561	0.447333	27.5088	-27.0615	ACYP1
ATF4	68	ACYP1	10	positive regulation of transcription from RNA polymerase II promoter in response to arsenic-containing substance	11.3891	0.159551	11.2296	-11.07	ATF4
C16orf68	68	ACYP1	10	positive regulation of transcription from RNA polymerase II promoter in response to arsenic-containing substance	10.2361	0.14994	10.0861	-9.93621	C16orf68
CYP2R1	68	ACYP1	10	positive regulation of transcription from RNA polymerase II promoter in response to arsenic-containing substance	11.6587	0.17389	11.4848	-11.3109	CYP2R1
LOC100131785	68	ACYP1	10	positive regulation of transcription from RNA polymerase II promoter in response to arsenic-containing substance	6.88616	0.0886266	6.79753	-6.7089	LOC100131785
LOC100287628	68	ACYP1	10	positive regulation of transcription from RNA polymerase II promoter in response to arsenic-containing substance	11.1953	0.212203	10.9831	-10.7709	LOC100287628
NSMCE4A	68	ACYP1	10	positive regulation of transcription from RNA polymerase II promoter in response to arsenic-containing substance	23.2325	0.388222	22.8443	-22.4561	NSMCE4A
RABGGTB	68	ACYP1	10	positive regulation of transcription from RNA polymerase II promoter in response to arsenic-containing substance	16.2716	0.196799	16.0748	-15.878	RABGGTB
SNORA76	68	ACYP1	10	positive regulation of transcription from RNA polymerase II promoter in response to arsenic-containing substance	21.2767	0.284908	20.9918	-20.7069	SNORA76
TMEM186	68	ACYP1	10	positive regulation of transcription from RNA polymerase II promoter in response to arsenic-containing substance	17.6944	0.29544	17.399	-17.1035	TMEM186
CCRN4L	67	GEMIN4	10	heme o metabolic process	4.32516	0.0343098	4.29085	-4.25654	CCRN4L
COX10	67	GEMIN4	10	heme o metabolic process	1.65945	0.122472	1.53698	-1.41451	COX10
GEMIN4	67	GEMIN4	10	heme o metabolic process	10.0345	0.589356	9.44515	-8.85579	GEMIN4
METT10D	67	GEMIN4	10	heme o metabolic process	4.8948	0.157373	4.73743	-4.58006	METT10D
RABEP1	67	GEMIN4	10	heme o metabolic process	5.29056	0.111801	5.17876	-5.06696	RABEP1
RPA1	67	GEMIN4	10	heme o metabolic process	7.25407	0.410609	6.84347	-6.43286	RPA1
SENP3	67	GEMIN4	10	heme o metabolic process	5.3827	0.254585	5.12811	-4.87353	SENP3
SHPK	67	GEMIN4	10	heme o metabolic process	1.54513	0.184239	1.36089	-1.17665	SHPK
TSR1	67	GEMIN4	10	heme o metabolic process	22.6167	0.50394	22.1127	-21.6088	TSR1
UBE2G1	67	GEMIN4	10	heme o metabolic process	4.36044	0.197113	4.16333	-3.96622	UBE2G1
C3orf52	66	ZNF215	10	glutamate catabolic process to aspartate	3.98865	0.138201	3.85045	-3.71225	C3orf52
GOT2	66	ZNF215	10	glutamate catabolic process to aspartate	9.90406	0.168043	9.73601	-9.56797	GOT2
LOC100288223	66	ZNF215	10	glutamate catabolic process to aspartate	3.67815	0.698211	2.97994	-2.28173	LOC100288223
NLRP14	66	ZNF215	10	glutamate catabolic process to aspartate	2.65001	0.513804	2.1362	-1.6224	NLRP14
OR2AG2	66	ZNF215	10	glutamate catabolic process to aspartate	0.969869	0.100159	0.869711	-0.769552	OR2AG2
RBMXL2	66	ZNF215	10	glutamate catabolic process to aspartate	1.60187	0.280627	1.32124	-1.04062	RBMXL2
TMC5	66	ZNF215	10	glutamate catabolic process to aspartate	2.13902	0.134161	2.00486	-1.8707	TMC5
ZFAT	66	ZNF215	10	glutamate catabolic process to aspartate	7.11084	0.137467	6.97338	-6.83591	ZFAT
ZNF214	66	ZNF215	10	glutamate catabolic process to aspartate	1.63187	0.344824	1.28705	-0.942226	ZNF214
ZNF215	66	ZNF215	10	glutamate catabolic process to aspartate	5.94644	0.864331	5.08211	-4.21778	ZNF215
CASC1	65	LOC196415	10	B cell receptor signaling pathway	2.32754	0.0860515	2.24149	-2.15544	CASC1
KLHL24	65	LOC196415	10	B cell receptor signaling pathway	5.21231	0.110012	5.1023	-4.99229	KLHL24
KLHL6	65	LOC196415	10	B cell receptor signaling pathway	1.22839	0.133778	1.09461	-0.960834	KLHL6
LOC196415	65	LOC196415	10	B cell receptor signaling pathway	2.98387	0.889156	2.09471	-1.20555	LOC196415
LOC645177	65	LOC196415	10	B cell receptor signaling pathway	3.75604	0.76821	2.98783	-2.21962	LOC645177
LRMP	65	LOC196415	10	B cell receptor signaling pathway	3.63197	0.786809	2.84516	-2.05835	LRMP
MEF2B	65	LOC196415	10	B cell receptor signaling pathway	3.58879	0.0744941	3.51429	-3.4398	MEF2B
NLK	65	LOC196415	10	B cell receptor signaling pathway	1.14679	0.042407	1.10438	-1.06198	NLK
PDGFD	65	LOC196415	10	B cell receptor signaling pathway	2.38235	0.102317	2.28004	-2.17772	PDGFD
TEC	65	LOC196415	10	B cell receptor signaling pathway	0.699622	0.0584591	0.641163	-0.582704	TEC
B4GALT1	64	PAPSS2	21	protein N-linked glycosylation	2.11167	0.0215274	2.09014	-2.06862	B4GALT1
COL22A1	64	PAPSS2	21	protein N-linked glycosylation	33.3066	0.550343	32.7563	-32.2059	COL22A1
CPN2	64	PAPSS2	21	protein N-linked glycosylation	5.52474	0.268058	5.25668	-4.98863	CPN2
DHDDS	64	PAPSS2	21	protein N-linked glycosylation	7.93944	0.0262744	7.91317	-7.88689	DHDDS
FSCN1	64	PAPSS2	21	protein N-linked glycosylation	36.7823	0.681502	36.1008	-35.4193	FSCN1
GANAB	64	PAPSS2	21	protein N-linked glycosylation	26.8802	0.233038	26.6471	-26.4141	GANAB
GORASP2	64	PAPSS2	21	protein N-linked glycosylation	4.65619	0.00769278	4.64849	-4.6408	GORASP2
HDLBP	64	PAPSS2	21	protein N-linked glycosylation	24.3111	0.276484	24.0346	-23.7581	HDLBP
KIAA1644	64	PAPSS2	21	protein N-linked glycosylation	48.1058	0.924355	47.1814	-46.2571	KIAA1644
KLHL21	64	PAPSS2	21	protein N-linked glycosylation	11.7353	0.0327261	11.7026	-11.6699	KLHL21
MLEC	64	PAPSS2	21	protein N-linked glycosylation	14.2223	0.128124	14.0941	-13.966	MLEC
MYO1D	64	PAPSS2	21	protein N-linked glycosylation	5.67582	0.111951	5.56387	-5.45192	MYO1D
PAPSS2	64	PAPSS2	21	protein N-linked glycosylation	53.7165	1.05996	52.6565	-51.5965	PAPSS2
PPAP2B	64	PAPSS2	21	protein N-linked glycosylation	32.6635	0.665536	31.998	-31.3325	PPAP2B
psiTPTE22	64	PAPSS2	21	protein N-linked glycosylation	21.3675	0.409872	20.9576	-20.5478	psiTPTE22
S1PR3	64	PAPSS2	21	protein N-linked glycosylation	26.775	0.564353	26.2106	-25.6462	S1PR3
SCARA5	64	PAPSS2	21	protein N-linked glycosylation	13.1391	0.474812	12.6643	-12.1895	SCARA5
SDK1	64	PAPSS2	21	protein N-linked glycosylation	48.2618	0.584921	47.6769	-47.092	SDK1
SRPR	64	PAPSS2	21	protein N-linked glycosylation	11.7889	0.140637	11.6483	-11.5077	SRPR
UNC13A	64	PAPSS2	21	protein N-linked glycosylation	25.7146	0.761733	24.9529	-24.1912	UNC13A
ZDHHC9	64	PAPSS2	21	protein N-linked glycosylation	5.251	0.0741146	5.17688	-5.10277	ZDHHC9
C2orf24	63	SEPT9	23	receptor internalization	10.633	0.417748	10.2152	-9.79749	C2orf24
CHPF	63	SEPT9	23	receptor internalization	22.8222	0.167879	22.6543	-22.4865	CHPF
CYBASC3	63	SEPT9	23	receptor internalization	3.38782	0.219742	3.16808	-2.94834	CYBASC3
DCP1B	63	SEPT9	23	receptor internalization	2.62301	0.075521	2.54749	-2.47197	DCP1B
DOLK	63	SEPT9	23	receptor internalization	3.93455	0.0738941	3.86066	-3.78677	DOLK
EZR	63	SEPT9	23	receptor internalization	3.57391	0.100304	3.47361	-3.3733	EZR
FAM134A	63	SEPT9	23	receptor internalization	2.88425	0.212869	2.67138	-2.45851	FAM134A
FLOT2	63	SEPT9	23	receptor internalization	9.53511	0.269614	9.2655	-8.99589	FLOT2
HCLS1	63	SEPT9	23	receptor internalization	9.27032	0.274516	8.99581	-8.72129	HCLS1
LOC100289420	63	SEPT9	23	receptor internalization	19.4645	0.356829	19.1076	-18.7508	LOC100289420
LRPAP1	63	SEPT9	23	receptor internalization	28.147	0.386929	27.7601	-27.3731	LRPAP1
MGC2752	63	SEPT9	23	receptor internalization	2.15203	0.0355046	2.11653	-2.08103	MGC2752
PIGT	63	SEPT9	23	receptor internalization	20.0954	0.30491	19.7905	-19.4856	PIGT
PPP2R4	63	SEPT9	23	receptor internalization	14.463	0.21504	14.2479	-14.0329	PPP2R4
RAB5C	63	SEPT9	23	receptor internalization	6.14061	0.051978	6.08863	-6.03666	RAB5C
RBM38	63	SEPT9	23	receptor internalization	10.8259	0.38586	10.44	-10.0541	RBM38
RTN3	63	SEPT9	23	receptor internalization	3.06568	0.0128639	3.05282	-3.03995	RTN3
SDF4	63	SEPT9	23	receptor internalization	40.0358	0.429466	39.6063	-39.1769	SDF4
SEPT9	63	SEPT9	23	receptor internalization	16.306	0.48628	15.8197	-15.3335	SEPT9
SLC25A1	63	SEPT9	23	receptor internalization	8.91474	0.165122	8.74962	-8.5845	SLC25A1
TBC1D22A	63	SEPT9	23	receptor internalization	4.70538	0.33886	4.36652	-4.02766	TBC1D22A
TMEM109	63	SEPT9	23	receptor internalization	4.14402	0.119272	4.02474	-3.90547	TMEM109
WDR23	63	SEPT9	23	receptor internalization	5.42916	0.198792	5.23037	-5.03158	WDR23
APOC1	62	S100A9	23	cellular zinc ion homeostasis	52.2816	0.675834	51.6058	-50.9299	APOC1
AQP9	62	S100A9	23	cellular zinc ion homeostasis	44.7679	3.15612	41.6118	-38.4557	AQP9
C19orf59	62	S100A9	23	cellular zinc ion homeostasis	9.92688	0.714586	9.21229	-8.4977	C19orf59
CELA1	62	S100A9	23	cellular zinc ion homeostasis	5.62028	0.0799041	5.54038	-5.46047	CELA1
CTSL1	62	S100A9	23	cellular zinc ion homeostasis	54.7454	1.96764	52.7777	-50.8101	CTSL1
DRAM	62	S100A9	23	cellular zinc ion homeostasis	52.8947	1.92689	50.9678	-49.0409	DRAM
FPR2	62	S100A9	23	cellular zinc ion homeostasis	56.7271	2.82064	53.9064	-51.0858	FPR2
IL1B	62	S100A9	23	cellular zinc ion homeostasis	15.9346	0.724018	15.2106	-14.4865	IL1B
LGALS2	62	S100A9	23	cellular zinc ion homeostasis	24.4004	0.20861	24.1918	-23.9832	LGALS2
LOC729009	62	S100A9	23	cellular zinc ion homeostasis	19.5439	0.289031	19.2549	-18.9658	LOC729009
MT1E	62	S100A9	23	cellular zinc ion homeostasis	36.4924	2.32386	34.1685	-31.8447	MT1E
MT1G	62	S100A9	23	cellular zinc ion homeostasis	21.4819	3.14938	18.3325	-15.1832	MT1G
MT1H	62	S100A9	23	cellular zinc ion homeostasis	18.9262	2.80939	16.1168	-13.3074	MT1H
MT1M	62	S100A9	23	cellular zinc ion homeostasis	34.7274	2.89834	31.829	-28.9307	MT1M
MT1X	62	S100A9	23	cellular zinc ion homeostasis	19.2051	2.05198	17.1531	-15.1011	MT1X
OAZ2	62	S100A9	23	cellular zinc ion homeostasis	12.0147	0.136058	11.8786	-11.7426	OAZ2
OTOA	62	S100A9	23	cellular zinc ion homeostasis	16.053	0.267303	15.7857	-15.5184	OTOA
PRDX1	62	S100A9	23	cellular zinc ion homeostasis	25.8163	0.243431	25.5729	-25.3295	PRDX1
RETN	62	S100A9	23	cellular zinc ion homeostasis	4.12948	0.448817	3.68067	-3.23185	RETN
S100A12	62	S100A9	23	cellular zinc ion homeostasis	8.49156	1.07049	7.42106	-6.35057	S100A12
S100A8	62	S100A9	23	cellular zinc ion homeostasis	31.3622	3.24873	28.1135	-24.8647	S100A8
S100A9	62	S100A9	23	cellular zinc ion homeostasis	36.5139	3.29298	33.221	-29.928	S100A9
SOD2	62	S100A9	23	cellular zinc ion homeostasis	74.5578	2.93362	71.6242	-68.6906	SOD2
CCND3	61	S1PR2	25	glutamate secretion	2.09371	0.138537	1.95517	-1.81664	CCND3
DENND3	61	S1PR2	25	glutamate secretion	13.7151	0.799441	12.9156	-12.1162	DENND3
GDPD5	61	S1PR2	25	glutamate secretion	15.6038	0.324765	15.279	-14.9542	GDPD5
KCNK12	61	S1PR2	25	glutamate secretion	4.68959	0.358513	4.33107	-3.97256	KCNK12
LMO2	61	S1PR2	25	glutamate secretion	5.81787	0.836147	4.98172	-4.14557	LMO2
LOC440829	61	S1PR2	25	glutamate secretion	7.1745	0.591232	6.58327	-5.99204	LOC440829
LOC728148	61	S1PR2	25	glutamate secretion	2.00294	0.070051	1.93289	-1.86284	LOC728148
LRRC32	61	S1PR2	25	glutamate secretion	3.08715	0.0801344	3.00701	-2.92688	LRRC32
MYEOV	61	S1PR2	25	glutamate secretion	8.32168	0.43087	7.89081	-7.45994	MYEOV
NEK6	61	S1PR2	25	glutamate secretion	11.262	0.569313	10.6927	-10.1234	NEK6
PAG1	61	S1PR2	25	glutamate secretion	6.28718	0.118917	6.16826	-6.04935	PAG1
PBX4	61	S1PR2	25	glutamate secretion	9.76321	0.216019	9.54719	-9.33117	PBX4
PDK3	61	S1PR2	25	glutamate secretion	7.41486	0.176737	7.23812	-7.06139	PDK3
PITPNC1	61	S1PR2	25	glutamate secretion	1.24176	0.164803	1.07696	-0.91216	PITPNC1
PPP1R3G	61	S1PR2	25	glutamate secretion	8.43148	0.45388	7.9776	-7.52372	PPP1R3G
RAB3A	61	S1PR2	25	glutamate secretion	4.76845	0.0790207	4.68942	-4.6104	RAB3A
RFTN1	61	S1PR2	25	glutamate secretion	3.77356	0.290371	3.48319	-3.19282	RFTN1
RTN2	61	S1PR2	25	glutamate secretion	10.674	0.241572	10.4324	-10.1908	RTN2
S1PR2	61	S1PR2	25	glutamate secretion	18.1996	0.858155	17.3415	-16.4833	S1PR2
SLC12A8	61	S1PR2	25	glutamate secretion	13.337	0.401403	12.9356	-12.5342	SLC12A8
SLC1A1	61	S1PR2	25	glutamate secretion	5.50289	0.511202	4.99169	-4.48049	SLC1A1
SNX22	61	S1PR2	25	glutamate secretion	4.11705	0.346244	3.77081	-3.42456	SNX22
SOCS1	61	S1PR2	25	glutamate secretion	3.27612	0.0950709	3.18105	-3.08598	SOCS1
SSBP3	61	S1PR2	25	glutamate secretion	16.4836	0.394348	16.0893	-15.6949	SSBP3
TIAM2	61	S1PR2	25	glutamate secretion	4.31129	0.347922	3.96337	-3.61544	TIAM2
ANP32A	60	HNRNPA2B1	25	regulation of mRNA splicing	via spliceosome	18.6294	1.05888	17.5705	-16.5116
ATXN3	60	HNRNPA2B1	25	regulation of mRNA splicing	via spliceosome	3.94461	0.0142587	3.93035	-3.91609
C10orf4	60	HNRNPA2B1	25	regulation of mRNA splicing	via spliceosome	10.7217	0.233189	10.4885	-10.2553
C5orf41	60	HNRNPA2B1	25	regulation of mRNA splicing	via spliceosome	44.5887	0.387187	44.2015	-43.8143
CNOT6L	60	HNRNPA2B1	25	regulation of mRNA splicing	via spliceosome	6.61181	0.0720232	6.53979	-6.46777
DNAJC7	60	HNRNPA2B1	25	regulation of mRNA splicing	via spliceosome	9.58569	0.635359	8.95033	-8.31497
EIF5B	60	HNRNPA2B1	25	regulation of mRNA splicing	via spliceosome	7.07384	0.626551	6.44729	-5.82074
FRS2	60	HNRNPA2B1	25	regulation of mRNA splicing	via spliceosome	33.1227	0.296873	32.8258	-32.5289
GAR1	60	HNRNPA2B1	25	regulation of mRNA splicing	via spliceosome	16.9904	1.1402	15.8502	-14.71
GNL2	60	HNRNPA2B1	25	regulation of mRNA splicing	via spliceosome	18.986	0.77353	18.2125	-17.439
HERC3	60	HNRNPA2B1	25	regulation of mRNA splicing	via spliceosome	30.1224	0.306749	29.8157	-29.5089
HNRNPA1	60	HNRNPA2B1	25	regulation of mRNA splicing	via spliceosome	9.67457	0.212478	9.4621	-9.24962
HNRNPA2B1	60	HNRNPA2B1	25	regulation of mRNA splicing	via spliceosome	34.7578	1.51377	33.244	-31.7302
HNRNPA3	60	HNRNPA2B1	25	regulation of mRNA splicing	via spliceosome	20.5219	1.27985	19.2421	-17.9622
HNRNPD	60	HNRNPA2B1	25	regulation of mRNA splicing	via spliceosome	22.0156	1.4102	20.6054	-19.1952
HNRNPU	60	HNRNPA2B1	25	regulation of mRNA splicing	via spliceosome	25.9748	1.29301	24.6818	-23.3888
IK	60	HNRNPA2B1	25	regulation of mRNA splicing	via spliceosome	3.41574	0.201046	3.21469	-3.01365
KHDRBS1	60	HNRNPA2B1	25	regulation of mRNA splicing	via spliceosome	9.55513	0.428411	9.12672	-8.69831
LPP	60	HNRNPA2B1	25	regulation of mRNA splicing	via spliceosome	5.06389	0.0551059	5.00879	-4.95368
LRRFIP1	60	HNRNPA2B1	25	regulation of mRNA splicing	via spliceosome	9.26392	0.0670381	9.19688	-9.12984
NASP	60	HNRNPA2B1	25	regulation of mRNA splicing	via spliceosome	28.7283	1.47762	27.2507	-25.7731
POU2F1	60	HNRNPA2B1	25	regulation of mRNA splicing	via spliceosome	4.90298	0.100811	4.80217	-4.70136
SLAIN2	60	HNRNPA2B1	25	regulation of mRNA splicing	via spliceosome	27.4328	0.235855	27.1969	-26.9611
TARDBP	60	HNRNPA2B1	25	regulation of mRNA splicing	via spliceosome	39.2737	0.989057	38.2847	-37.2956
UTP3	60	HNRNPA2B1	25	regulation of mRNA splicing	via spliceosome	14.407	0.313408	14.0936	-13.7802
ACRV1	59	EME1	25	meiosis I	10.4861	0.532568	9.95352	-9.42096	ACRV1
C21orf58	59	EME1	25	meiosis I	49.0112	1.09071	47.9205	-46.8298	C21orf58
C9orf100	59	EME1	25	meiosis I	11.1464	0.546243	10.6001	-10.0539	C9orf100
CCNE1	59	EME1	25	meiosis I	14.2414	0.555216	13.6862	-13.131	CCNE1
CHD1L	59	EME1	25	meiosis I	15.8451	0.29311	15.552	-15.2589	CHD1L
DHRS11	59	EME1	25	meiosis I	10.3074	0.305704	10.0017	-9.69597	DHRS11
DPY19L2P2	59	EME1	25	meiosis I	21.1875	0.459927	20.7275	-20.2676	DPY19L2P2
EME1	59	EME1	25	meiosis I	39.4675	1.97052	37.4969	-35.5264	EME1
EZH2	59	EME1	25	meiosis I	15.7216	0.79365	14.9279	-14.1343	EZH2
FANCD2	59	EME1	25	meiosis I	27.1519	0.704231	26.4477	-25.7435	FANCD2
FANCG	59	EME1	25	meiosis I	14.3247	0.961883	13.3628	-12.4009	FANCG
FBXO43	59	EME1	25	meiosis I	14.5508	0.636173	13.9146	-13.2784	FBXO43
FRAG1	59	EME1	25	meiosis I	26.2031	0.551723	25.6514	-25.0997	FRAG1
ISL2	59	EME1	25	meiosis I	12.4107	0.342662	12.0681	-11.7254	ISL2
MARS	59	EME1	25	meiosis I	4.81281	0.162912	4.6499	-4.48699	MARS
NUP85	59	EME1	25	meiosis I	27.9435	1.03664	26.9068	-25.8702	NUP85
PARP2	59	EME1	25	meiosis I	25.2108	1.17678	24.034	-22.8573	PARP2
PSMC3IP	59	EME1	25	meiosis I	35.8636	1.36931	34.4943	-33.125	PSMC3IP
RBM17	59	EME1	25	meiosis I	17.6855	0.51927	17.1663	-16.647	RBM17
RCCD1	59	EME1	25	meiosis I	36.7633	1.24496	35.5184	-34.2734	RCCD1
STK33	59	EME1	25	meiosis I	9.59162	0.178628	9.41299	-9.23436	STK33
TCF19	59	EME1	25	meiosis I	7.49238	0.348251	7.14413	-6.79588	TCF19
TROAP	59	EME1	25	meiosis I	29.4605	1.17008	28.2904	-27.1203	TROAP
XRCC3	59	EME1	25	meiosis I	30.5417	0.923296	29.6184	-28.6951	XRCC3
ZNF346	59	EME1	25	meiosis I	10.6495	0.439595	10.2099	-9.77027	ZNF346
AQP7	58	CIDEA	26	gluconeogenesis	4.36089	1.01702	3.34386	-2.32684	AQP7
C14orf180	58	CIDEA	26	gluconeogenesis	5.03423	1.3862	3.64803	-2.26183	C14orf180
C1QTNF9	58	CIDEA	26	gluconeogenesis	1.69454	0.0831678	1.61137	-1.5282	C1QTNF9
CD300LG	58	CIDEA	26	gluconeogenesis	6.65334	0.594093	6.05924	-5.46515	CD300LG
CIDEA	58	CIDEA	26	gluconeogenesis	5.0281	1.82976	3.19834	-1.36859	CIDEA
CIDEC	58	CIDEA	26	gluconeogenesis	2.95564	1.21685	1.73878	-0.52193	CIDEC
EIF2AK2	58	CIDEA	26	gluconeogenesis	8.48674	0.0609363	8.4258	-8.36487	EIF2AK2
EPSTI1	58	CIDEA	26	gluconeogenesis	35.6046	0.28898	35.3156	-35.0266	EPSTI1
FABP4	58	CIDEA	26	gluconeogenesis	5.79308	0.970611	4.82247	-3.85186	FABP4
FBXO39	58	CIDEA	26	gluconeogenesis	3.0629	0.0270741	3.03582	-3.00875	FBXO39
GPD1	58	CIDEA	26	gluconeogenesis	3.14443	0.520409	2.62402	-2.10361	GPD1
IFIH1	58	CIDEA	26	gluconeogenesis	24.2128	0.255889	23.9569	-23.7011	IFIH1
KIAA1881	58	CIDEA	26	gluconeogenesis	12.6174	1.17344	11.4439	-10.2705	KIAA1881
LBP	58	CIDEA	26	gluconeogenesis	4.17071	0.256934	3.91378	-3.65684	LBP
LOC100133669	58	CIDEA	26	gluconeogenesis	1.67609	0.0697938	1.6063	-1.5365	LOC100133669
LOC100288062	58	CIDEA	26	gluconeogenesis	2.15468	0.93579	1.21889	-0.283103	LOC100288062
LOC645634	58	CIDEA	26	gluconeogenesis	3.53811	0.0222436	3.51587	-3.49362	LOC645634
LY6E	58	CIDEA	26	gluconeogenesis	30.7286	0.198019	30.5306	-30.3326	LY6E
MLXIPL	58	CIDEA	26	gluconeogenesis	4.56162	0.296371	4.26525	-3.96888	MLXIPL
PARP12	58	CIDEA	26	gluconeogenesis	19.6305	0.10232	19.5282	-19.4259	PARP12
PCK1	58	CIDEA	26	gluconeogenesis	1.21087	0.188607	1.02226	-0.833652	PCK1
PLIN	58	CIDEA	26	gluconeogenesis	4.8464	1.28539	3.56101	-2.27563	PLIN
RBP4	58	CIDEA	26	gluconeogenesis	2.58823	0.3178	2.27043	-1.95263	RBP4
THRSP	58	CIDEA	26	gluconeogenesis	0.287124	0.0804951	0.206629	-0.126134	THRSP
TNMD	58	CIDEA	26	gluconeogenesis	1.68491	0.363019	1.32189	-0.95887	TNMD
TUSC5	58	CIDEA	26	gluconeogenesis	4.7801	1.41723	3.36287	-1.94564	TUSC5
ARNT2	57	RAB7L1	28	JAK-STAT cascade involved in growth hormone signaling pathway	1.65972	0.366431	1.29328	-0.926853	ARNT2
BCKDHB	57	RAB7L1	28	JAK-STAT cascade involved in growth hormone signaling pathway	10.906	0.0727333	10.8333	-10.7605	BCKDHB
CD44	57	RAB7L1	28	JAK-STAT cascade involved in growth hormone signaling pathway	2.6727	0.202613	2.47009	-2.26748	CD44
CFLAR	57	RAB7L1	28	JAK-STAT cascade involved in growth hormone signaling pathway	5.38549	0.445182	4.9403	-4.49512	CFLAR
CKAP2	57	RAB7L1	28	JAK-STAT cascade involved in growth hormone signaling pathway	42.6679	0.301052	42.3669	-42.0658	CKAP2
DEK	57	RAB7L1	28	JAK-STAT cascade involved in growth hormone signaling pathway	27.1623	0.231992	26.9303	-26.6983	DEK
DGKG	57	RAB7L1	28	JAK-STAT cascade involved in growth hormone signaling pathway	1.05201	0.1862	0.865808	-0.679608	DGKG
ELL2	57	RAB7L1	28	JAK-STAT cascade involved in growth hormone signaling pathway	3.67879	0.191322	3.48746	-3.29614	ELL2
FAM108C1	57	RAB7L1	28	JAK-STAT cascade involved in growth hormone signaling pathway	4.13334	0.45548	3.67787	-3.22239	FAM108C1
GATM	57	RAB7L1	28	JAK-STAT cascade involved in growth hormone signaling pathway	8.79977	0.0979015	8.70187	-8.60396	GATM
GRAMD1B	57	RAB7L1	28	JAK-STAT cascade involved in growth hormone signaling pathway	1.76236	0.280334	1.48203	-1.2017	GRAMD1B
HCK	57	RAB7L1	28	JAK-STAT cascade involved in growth hormone signaling pathway	3.13262	0.406536	2.72608	-2.31954	HCK
IL10	57	RAB7L1	28	JAK-STAT cascade involved in growth hormone signaling pathway	6.80225	0.463873	6.33838	-5.8745	IL10
IL19	57	RAB7L1	28	JAK-STAT cascade involved in growth hormone signaling pathway	0.982002	0.245137	0.736866	-0.491729	IL19
IL2RA	57	RAB7L1	28	JAK-STAT cascade involved in growth hormone signaling pathway	0.866459	0.101697	0.764763	-0.663066	IL2RA
IL7	57	RAB7L1	28	JAK-STAT cascade involved in growth hormone signaling pathway	7.4088	0.436816	6.97199	-6.53517	IL7
KBTBD8	57	RAB7L1	28	JAK-STAT cascade involved in growth hormone signaling pathway	23.5148	0.238524	23.2763	-23.0378	KBTBD8
KRR1	57	RAB7L1	28	JAK-STAT cascade involved in growth hormone signaling pathway	52.4901	0.243934	52.2462	-52.0023	KRR1
LARP7	57	RAB7L1	28	JAK-STAT cascade involved in growth hormone signaling pathway	5.5897	0.0526595	5.53705	-5.48439	LARP7
LOC440871	57	RAB7L1	28	JAK-STAT cascade involved in growth hormone signaling pathway	0.945922	0.0880602	0.857862	-0.769802	LOC440871
LYN	57	RAB7L1	28	JAK-STAT cascade involved in growth hormone signaling pathway	12.7933	0.204281	12.5891	-12.3848	LYN
PRMT6	57	RAB7L1	28	JAK-STAT cascade involved in growth hormone signaling pathway	15.1118	0.14406	14.9678	-14.8237	PRMT6
PTPN1	57	RAB7L1	28	JAK-STAT cascade involved in growth hormone signaling pathway	11.7197	0.475601	11.2441	-10.7685	PTPN1
RAB7L1	57	RAB7L1	28	JAK-STAT cascade involved in growth hormone signaling pathway	6.79537	0.755503	6.03987	-5.28436	RAB7L1
SLAIN1	57	RAB7L1	28	JAK-STAT cascade involved in growth hormone signaling pathway	7.82434	0.0767565	7.74758	-7.67082	SLAIN1
STAT3	57	RAB7L1	28	JAK-STAT cascade involved in growth hormone signaling pathway	6.22759	0.569014	5.65858	-5.08956	STAT3
WBP4	57	RAB7L1	28	JAK-STAT cascade involved in growth hormone signaling pathway	5.50841	0.0736204	5.43479	-5.36117	WBP4
WDR89	57	RAB7L1	28	JAK-STAT cascade involved in growth hormone signaling pathway	14.4288	0.0708836	14.3579	-14.287	WDR89
ABCA11P	56	RASL11A	28	transposon integration	27.0505	0.144479	26.906	-26.7615	ABCA11P
ASB13	56	RASL11A	28	transposon integration	13.914	0.984837	12.9291	-11.9443	ASB13
C2orf15	56	RASL11A	28	transposon integration	2.77899	0.0329002	2.74608	-2.71318	C2orf15
C3orf67	56	RASL11A	28	transposon integration	1.93553	0.213752	1.72178	-1.50803	C3orf67
CADPS	56	RASL11A	28	transposon integration	4.54521	0.442858	4.10235	-3.65949	CADPS
DEM1	56	RASL11A	28	transposon integration	2.48892	0.0264867	2.46243	-2.43594	DEM1
EEPD1	56	RASL11A	28	transposon integration	7.71815	0.660725	7.05743	-6.3967	EEPD1
ENPP3	56	RASL11A	28	transposon integration	3.99864	0.407095	3.59155	-3.18445	ENPP3
FLJ42418	56	RASL11A	28	transposon integration	2.52537	0.383254	2.14211	-1.75886	FLJ42418
GOLSYN	56	RASL11A	28	transposon integration	1.18718	0.131895	1.05529	-0.923391	GOLSYN
HEMGN	56	RASL11A	28	transposon integration	2.2914	0.291691	1.99971	-1.70802	HEMGN
IQCD	56	RASL11A	28	transposon integration	3.12843	0.247339	2.88109	-2.63375	IQCD
KCNJ1	56	RASL11A	28	transposon integration	5.04693	0.820054	4.22688	-3.40683	KCNJ1
LOC285401	56	RASL11A	28	transposon integration	0.644282	0.128205	0.516077	-0.387872	LOC285401
LYPD6B	56	RASL11A	28	transposon integration	5.79287	0.791789	5.00108	-4.20929	LYPD6B
MAML3	56	RASL11A	28	transposon integration	25.1815	0.89485	24.2867	-23.3918	MAML3
MAPK10	56	RASL11A	28	transposon integration	4.83461	0.477403	4.35721	-3.8798	MAPK10
MME	56	RASL11A	28	transposon integration	4.60111	0.268082	4.33303	-4.06495	MME
PXDNL	56	RASL11A	28	transposon integration	3.94444	0.336455	3.60798	-3.27153	PXDNL
RASL11A	56	RASL11A	28	transposon integration	13.1258	1.26645	11.8594	-10.5929	RASL11A
SERPINA11	56	RASL11A	28	transposon integration	0.803616	0.140284	0.663333	-0.523049	SERPINA11
SERPINA12	56	RASL11A	28	transposon integration	1.0938	0.124761	0.969042	-0.844281	SERPINA12
SERPINA9	56	RASL11A	28	transposon integration	5.29392	0.649835	4.64408	-3.99425	SERPINA9
SPINK2	56	RASL11A	28	transposon integration	7.89896	0.562907	7.33605	-6.77314	SPINK2
SSBP2	56	RASL11A	28	transposon integration	3.77466	0.360214	3.41445	-3.05423	SSBP2
ZNF138	56	RASL11A	28	transposon integration	43.4035	0.172865	43.2306	-43.0577	ZNF138
ZNF563	56	RASL11A	28	transposon integration	3.29863	0.0236249	3.275	-3.25138	ZNF563
ZNF91	56	RASL11A	28	transposon integration	25.2115	0.0567852	25.1547	-25.0979	ZNF91
ACAP2	55	ZBTB11	30	maintenance of protein localization in organelle	27.1906	0.805223	26.3854	-25.5801	ACAP2
AGL	55	ZBTB11	30	maintenance of protein localization in organelle	18.6823	0.53604	18.1463	-17.6103	AGL
ANKRD13C	55	ZBTB11	30	maintenance of protein localization in organelle	19.9472	0.572355	19.3748	-18.8025	ANKRD13C
BTK	55	ZBTB11	30	maintenance of protein localization in organelle	6.39428	0.164533	6.22974	-6.06521	BTK
CAPN7	55	ZBTB11	30	maintenance of protein localization in organelle	16.9936	0.494422	16.4992	-16.0048	CAPN7
CGGBP1	55	ZBTB11	30	maintenance of protein localization in organelle	21.9305	0.663883	21.2667	-20.6028	CGGBP1
CUL4B	55	ZBTB11	30	maintenance of protein localization in organelle	5.63735	0.359705	5.27765	-4.91794	CUL4B
DIAPH2	55	ZBTB11	30	maintenance of protein localization in organelle	3.40258	0.0907548	3.31182	-3.22107	DIAPH2
DLG1	55	ZBTB11	30	maintenance of protein localization in organelle	23.4442	0.697679	22.7465	-22.0488	DLG1
EIF2S3	55	ZBTB11	30	maintenance of protein localization in organelle	7.43336	0.0785142	7.35484	-7.27633	EIF2S3
HERC4	55	ZBTB11	30	maintenance of protein localization in organelle	11.5241	0.26911	11.255	-10.9859	HERC4
HTATSF1	55	ZBTB11	30	maintenance of protein localization in organelle	6.07824	0.0863043	5.99193	-5.90563	HTATSF1
MED14	55	ZBTB11	30	maintenance of protein localization in organelle	15.836	0.290015	15.546	-15.256	MED14
MTMR8	55	ZBTB11	30	maintenance of protein localization in organelle	2.79638	0.0474335	2.74895	-2.70152	MTMR8
NKAP	55	ZBTB11	30	maintenance of protein localization in organelle	8.00287	0.20685	7.79602	-7.58917	NKAP
NKRF	55	ZBTB11	30	maintenance of protein localization in organelle	7.41848	0.41221	7.00627	-6.59406	NKRF
PHF6	55	ZBTB11	30	maintenance of protein localization in organelle	16.9454	0.427103	16.5183	-16.0912	PHF6
RAB39B	55	ZBTB11	30	maintenance of protein localization in organelle	5.56371	0.155322	5.40839	-5.25306	RAB39B
RBM41	55	ZBTB11	30	maintenance of protein localization in organelle	7.99942	0.265252	7.73417	-7.46892	RBM41
SLC9A6	55	ZBTB11	30	maintenance of protein localization in organelle	4.0574	0.287159	3.77024	-3.48309	SLC9A6
TMF1	55	ZBTB11	30	maintenance of protein localization in organelle	24.4113	0.698932	23.7124	-23.0134	TMF1
TMLHE	55	ZBTB11	30	maintenance of protein localization in organelle	8.07856	0.163155	7.91541	-7.75225	TMLHE
TOPORS	55	ZBTB11	30	maintenance of protein localization in organelle	19.907	0.507185	19.3999	-18.8927	TOPORS
WDR32	55	ZBTB11	30	maintenance of protein localization in organelle	13.2887	0.452503	12.8362	-12.3837	WDR32
YY2	55	ZBTB11	30	maintenance of protein localization in organelle	7.27606	0.05084	7.22522	-7.17438	YY2
ZBTB11	55	ZBTB11	30	maintenance of protein localization in organelle	45.4256	1.05223	44.3734	-43.3211	ZBTB11
ZBTB33	55	ZBTB11	30	maintenance of protein localization in organelle	14.6823	0.460852	14.2215	-13.7606	ZBTB33
ZNF280C	55	ZBTB11	30	maintenance of protein localization in organelle	8.75895	0.445665	8.31329	-7.86762	ZNF280C
ZNF644	55	ZBTB11	30	maintenance of protein localization in organelle	37.4513	0.913817	36.5375	-35.6237	ZNF644
ZNF654	55	ZBTB11	30	maintenance of protein localization in organelle	16.5247	0.696096	15.8286	-15.1325	ZNF654
BRE	54	IDH3G	30	nuclear envelope reassembly	2.47447	0.0684742	2.406	-2.33752	BRE
C19orf22	54	IDH3G	30	nuclear envelope reassembly	5.57585	0.140712	5.43513	-5.29442	C19orf22
CCDC22	54	IDH3G	30	nuclear envelope reassembly	15.9531	0.570647	15.3825	-14.8118	CCDC22
CECR7	54	IDH3G	30	nuclear envelope reassembly	6.22775	0.111996	6.11576	-6.00376	CECR7
CHMP4B	54	IDH3G	30	nuclear envelope reassembly	9.31287	0.253766	9.0591	-8.80534	CHMP4B
CLECL1	54	IDH3G	30	nuclear envelope reassembly	9.58644	0.126592	9.45985	-9.33326	CLECL1
CNTNAP1	54	IDH3G	30	nuclear envelope reassembly	19.1137	0.144263	18.9695	-18.8252	CNTNAP1
EMD	54	IDH3G	30	nuclear envelope reassembly	7.65192	0.81848	6.83344	-6.01496	EMD
FAM50A	54	IDH3G	30	nuclear envelope reassembly	18.8985	0.545165	18.3533	-17.8082	FAM50A
FLJ23834	54	IDH3G	30	nuclear envelope reassembly	2.51342	0.0345153	2.4789	-2.44439	FLJ23834
FRK	54	IDH3G	30	nuclear envelope reassembly	2.94864	0.0581234	2.89052	-2.8324	FRK
G6PD	54	IDH3G	30	nuclear envelope reassembly	24.7599	0.595921	24.164	-23.568	G6PD
GPKOW	54	IDH3G	30	nuclear envelope reassembly	5.88973	0.508598	5.38113	-4.87254	GPKOW
GUCY2C	54	IDH3G	30	nuclear envelope reassembly	5.12041	0.0752367	5.04517	-4.96994	GUCY2C
HAUS7	54	IDH3G	30	nuclear envelope reassembly	17.7986	0.536213	17.2624	-16.7262	HAUS7
ICA1L	54	IDH3G	30	nuclear envelope reassembly	10.7017	0.106596	10.5951	-10.4885	ICA1L
IDH3G	54	IDH3G	30	nuclear envelope reassembly	16.1616	1.2903	14.8713	-13.581	IDH3G
IKBKG	54	IDH3G	30	nuclear envelope reassembly	8.00902	0.403426	7.6056	-7.20217	IKBKG
ISX	54	IDH3G	30	nuclear envelope reassembly	1.6001	0.0200782	1.58002	-1.55994	ISX
JMJD6	54	IDH3G	30	nuclear envelope reassembly	5.32495	0.105377	5.21957	-5.11419	JMJD6
LOC728752	54	IDH3G	30	nuclear envelope reassembly	22.0982	0.136696	21.9615	-21.8248	LOC728752
NFKBID	54	IDH3G	30	nuclear envelope reassembly	20.1247	0.145311	19.9794	-19.8341	NFKBID
PSMF1	54	IDH3G	30	nuclear envelope reassembly	6.7623	0.14432	6.61798	-6.47366	PSMF1
RASGRF1	54	IDH3G	30	nuclear envelope reassembly	6.80393	0.203505	6.60042	-6.39692	RASGRF1
SASH3	54	IDH3G	30	nuclear envelope reassembly	2.41156	0.140765	2.27079	-2.13003	SASH3
SH3BP5	54	IDH3G	30	nuclear envelope reassembly	19.3027	0.253162	19.0495	-18.7963	SH3BP5
SLC10A3	54	IDH3G	30	nuclear envelope reassembly	4.93253	0.29667	4.63586	-4.3392	SLC10A3
TBL1XR1	54	IDH3G	30	nuclear envelope reassembly	12.9695	0.113936	12.8556	-12.7416	TBL1XR1
WAS	54	IDH3G	30	nuclear envelope reassembly	26.2441	0.634619	25.6094	-24.9748	WAS
WNT9A	54	IDH3G	30	nuclear envelope reassembly	8.37287	0.134253	8.23862	-8.10436	WNT9A
ATAD5	53	LYL1	30	B cell proliferation	63.5586	0.381808	63.1768	-62.795	ATAD5
C19orf36	53	LYL1	30	B cell proliferation	7.41364	0.255087	7.15855	-6.90346	C19orf36
C3orf54	53	LYL1	30	B cell proliferation	4.668	0.307782	4.36021	-4.05243	C3orf54
CCDC55	53	LYL1	30	B cell proliferation	33.277	0.217252	33.0598	-32.8425	CCDC55
CCNJ	53	LYL1	30	B cell proliferation	28.4856	0.238426	28.2472	-28.0087	CCNJ
CD1A	53	LYL1	30	B cell proliferation	2.0836	0.113975	1.96962	-1.85565	CD1A
CPNE5	53	LYL1	30	B cell proliferation	3.67937	0.286107	3.39327	-3.10716	CPNE5
CR2	53	LYL1	30	B cell proliferation	2.37114	0.156301	2.21483	-2.05853	CR2
DHTKD1	53	LYL1	30	B cell proliferation	19.5626	0.0976981	19.4649	-19.3672	DHTKD1
DTX1	53	LYL1	30	B cell proliferation	4.96707	0.228011	4.73906	-4.51105	DTX1
FADS3	53	LYL1	30	B cell proliferation	5.77777	0.62942	5.14835	-4.51893	FADS3
FLVCR1	53	LYL1	30	B cell proliferation	13.8962	0.100386	13.7959	-13.6955	FLVCR1
GZF1	53	LYL1	30	B cell proliferation	12.3816	0.109854	12.2717	-12.1619	GZF1
LASS4	53	LYL1	30	B cell proliferation	7.16776	0.530027	6.63773	-6.10771	LASS4
LOC100130100	53	LYL1	30	B cell proliferation	2.0549	0.136457	1.91844	-1.78199	LOC100130100
LOC100188949	53	LYL1	30	B cell proliferation	3.64622	0.241109	3.40511	-3.16401	LOC100188949
LYL1	53	LYL1	30	B cell proliferation	8.78445	0.786677	7.99777	-7.2111	LYL1
OPRL1	53	LYL1	30	B cell proliferation	10.8187	0.310066	10.5086	-10.1985	OPRL1
PRAMEL	53	LYL1	30	B cell proliferation	2.56033	0.27368	2.28665	-2.01297	PRAMEL
RGS19	53	LYL1	30	B cell proliferation	1.96009	0.112053	1.84803	-1.73598	RGS19
SCLT1	53	LYL1	30	B cell proliferation	6.01359	0.0286663	5.98492	-5.95625	SCLT1
TFEB	53	LYL1	30	B cell proliferation	10.8342	0.440069	10.3941	-9.95401	TFEB
TMTC4	53	LYL1	30	B cell proliferation	21.8528	0.169346	21.6835	-21.5141	TMTC4
TNFRSF13C	53	LYL1	30	B cell proliferation	6.6742	0.425763	6.24844	-5.82267	TNFRSF13C
TSPAN33	53	LYL1	30	B cell proliferation	2.66472	0.119753	2.54496	-2.42521	TSPAN33
TTC9	53	LYL1	30	B cell proliferation	8.88427	0.380239	8.50403	-8.12379	TTC9
TUBGCP5	53	LYL1	30	B cell proliferation	17.8011	0.146258	17.6548	-17.5086	TUBGCP5
USP48	53	LYL1	30	B cell proliferation	19.5021	0.0901927	19.4119	-19.3217	USP48
VPREB3	53	LYL1	30	B cell proliferation	4.13287	0.496328	3.63654	-3.14022	VPREB3
WDR67	53	LYL1	30	B cell proliferation	4.55469	0.0787979	4.47589	-4.39709	WDR67
AMN1	52	ZNF799	30	positive regulation of macroautophagy	16.9024	0.361273	16.5411	-16.1798	AMN1
ANKRA2	52	ZNF799	30	positive regulation of macroautophagy	21.8744	1.10613	20.7683	-19.6621	ANKRA2
BACE2	52	ZNF799	30	positive regulation of macroautophagy	1.78825	0.0210234	1.76723	-1.7462	BACE2
C14orf28	52	ZNF799	30	positive regulation of macroautophagy	9.13911	0.407187	8.73192	-8.32474	C14orf28
C9orf72	52	ZNF799	30	positive regulation of macroautophagy	20.6889	0.394049	20.2948	-19.9008	C9orf72
ESPNL	52	ZNF799	30	positive regulation of macroautophagy	2.81062	0.0180306	2.79259	-2.77456	ESPNL
FAM113B	52	ZNF799	30	positive regulation of macroautophagy	9.30641	0.155261	9.15115	-8.99589	FAM113B
GORAB	52	ZNF799	30	positive regulation of macroautophagy	20.0457	0.657419	19.3882	-18.7308	GORAB
LIPT1	52	ZNF799	30	positive regulation of macroautophagy	24.3945	0.91502	23.4794	-22.5644	LIPT1
LOC100128366	52	ZNF799	30	positive regulation of macroautophagy	5.25477	0.0142164	5.24056	-5.22634	LOC100128366
LOC100233209	52	ZNF799	30	positive regulation of macroautophagy	7.43628	0.205036	7.23124	-7.02621	LOC100233209
LOC285550	52	ZNF799	30	positive regulation of macroautophagy	12.2894	0.474405	11.815	-11.3406	LOC285550
LOC285943	52	ZNF799	30	positive regulation of macroautophagy	7.85842	0.0405622	7.81786	-7.77729	LOC285943
NECAP1	52	ZNF799	30	positive regulation of macroautophagy	8.21718	0.356768	7.86041	-7.50365	NECAP1
NEIL1	52	ZNF799	30	positive regulation of macroautophagy	16.3404	0.0670304	16.2734	-16.2064	NEIL1
PIGB	52	ZNF799	30	positive regulation of macroautophagy	5.44609	0.234929	5.21116	-4.97623	PIGB
POLD4	52	ZNF799	30	positive regulation of macroautophagy	10.9104	0.0854683	10.825	-10.7395	POLD4
SH2B2	52	ZNF799	30	positive regulation of macroautophagy	5.33882	0.0386122	5.30021	-5.2616	SH2B2
SLC35A1	52	ZNF799	30	positive regulation of macroautophagy	19.8119	0.730177	19.0817	-18.3515	SLC35A1
SMAGP	52	ZNF799	30	positive regulation of macroautophagy	3.51615	0.0219596	3.49419	-3.47223	SMAGP
TRAPPC6B	52	ZNF799	30	positive regulation of macroautophagy	14.0133	0.399191	13.6141	-13.2149	TRAPPC6B
TRIM13	52	ZNF799	30	positive regulation of macroautophagy	4.79607	0.164831	4.63124	-4.46641	TRIM13
ZNF14	52	ZNF799	30	positive regulation of macroautophagy	28.7672	0.739902	28.0273	-27.2874	ZNF14
ZNF20	52	ZNF799	30	positive regulation of macroautophagy	5.35734	0.531162	4.82618	-4.29502	ZNF20
ZNF443	52	ZNF799	30	positive regulation of macroautophagy	4.91912	0.698883	4.22024	-3.52135	ZNF443
ZNF555	52	ZNF799	30	positive regulation of macroautophagy	7.98345	0.306981	7.67647	-7.36949	ZNF555
ZNF564	52	ZNF799	30	positive regulation of macroautophagy	11.9537	0.729865	11.2239	-10.494	ZNF564
ZNF709	52	ZNF799	30	positive regulation of macroautophagy	12.7462	0.652833	12.0934	-11.4405	ZNF709
ZNF799	52	ZNF799	30	positive regulation of macroautophagy	19.1002	1.31923	17.781	-16.4618	ZNF799
ZNF823	52	ZNF799	30	positive regulation of macroautophagy	4.69552	0.303342	4.39218	-4.08884	ZNF823
ABCB1	51	LMAN2	31	response to lithium ion	22.5692	0.110002	22.4592	-22.3492	ABCB1
ADCY1	51	LMAN2	31	response to lithium ion	13.1489	0.0436659	13.1053	-13.0616	ADCY1
ALG1	51	LMAN2	31	response to lithium ion	2.65878	0.170716	2.48807	-2.31735	ALG1
BCKDHA	51	LMAN2	31	response to lithium ion	3.41892	0.0812528	3.33766	-3.25641	BCKDHA
C17orf101	51	LMAN2	31	response to lithium ion	8.47847	0.589862	7.88861	-7.29875	C17orf101
C19orf10	51	LMAN2	31	response to lithium ion	36.588	1.34191	35.2461	-33.9042	C19orf10
C19orf63	51	LMAN2	31	response to lithium ion	8.5077	0.541756	7.96594	-7.42419	C19orf63
C20orf29	51	LMAN2	31	response to lithium ion	5.19772	0.245705	4.95202	-4.70631	C20orf29
CALR	51	LMAN2	31	response to lithium ion	5.62385	0.610794	5.01306	-4.40227	CALR
CHID1	51	LMAN2	31	response to lithium ion	10.2857	0.881715	9.40395	-8.52223	CHID1
CHMP6	51	LMAN2	31	response to lithium ion	19.9893	0.511812	19.4775	-18.9657	CHMP6
CRELD2	51	LMAN2	31	response to lithium ion	4.57476	0.382205	4.19255	-3.81035	CRELD2
FKBP2	51	LMAN2	31	response to lithium ion	11.3446	0.537203	10.8074	-10.2702	FKBP2
GPR27	51	LMAN2	31	response to lithium ion	2.49219	0.00803917	2.48415	-2.47611	GPR27
LMAN2	51	LMAN2	31	response to lithium ion	30.3377	1.70015	28.6375	-26.9374	LMAN2
NR4A2	51	LMAN2	31	response to lithium ion	17.5126	0.0811383	17.4314	-17.3503	NR4A2
PEMT	51	LMAN2	31	response to lithium ion	3.54481	0.202924	3.34189	-3.13896	PEMT
PTPN3	51	LMAN2	31	response to lithium ion	17.4213	0.0480029	17.3733	-17.3253	PTPN3
RIN3	51	LMAN2	31	response to lithium ion	36.6201	0.182132	36.4379	-36.2558	RIN3
SATB1	51	LMAN2	31	response to lithium ion	12.2988	0.0554435	12.2434	-12.188	SATB1
SDF2L1	51	LMAN2	31	response to lithium ion	18.2335	1.13765	17.0958	-15.9582	SDF2L1
SLC35B1	51	LMAN2	31	response to lithium ion	3.84737	0.389285	3.45809	-3.0688	SLC35B1
SNX9	51	LMAN2	31	response to lithium ion	14.4839	0.108354	14.3756	-14.2672	SNX9
TMED9	51	LMAN2	31	response to lithium ion	11.9531	1.32922	10.6239	-9.29471	TMED9
TMEM2	51	LMAN2	31	response to lithium ion	21.3682	0.155405	21.2127	-21.0573	TMEM2
TMEM205	51	LMAN2	31	response to lithium ion	13.0762	0.525716	12.5505	-12.0247	TMEM205
VKORC1	51	LMAN2	31	response to lithium ion	33.9509	0.871178	33.0798	-32.2086	VKORC1
YIF1B	51	LMAN2	31	response to lithium ion	12.3939	0.877398	11.5165	-10.6391	YIF1B
YIPF2	51	LMAN2	31	response to lithium ion	11.9921	0.839659	11.1524	-10.3128	YIPF2
ZDHHC24	51	LMAN2	31	response to lithium ion	14.0135	0.487314	13.5262	-13.0389	ZDHHC24
ZNF229	51	LMAN2	31	response to lithium ion	17.532	0.048879	17.4832	-17.4343	ZNF229
ATP6V0D2	50	CYP27A1	33	negative regulation of saliva secretion	3.28351	0.617268	2.66624	-2.04898	ATP6V0D2
BMS1P5	50	CYP27A1	33	negative regulation of saliva secretion	12.882	0.134363	12.7476	-12.6132	BMS1P5
C14orf166B	50	CYP27A1	33	negative regulation of saliva secretion	9.08607	0.276923	8.80915	-8.53222	C14orf166B
CAPG	50	CYP27A1	33	negative regulation of saliva secretion	43.6754	2.38039	41.295	-38.9146	CAPG
CEBPA	50	CYP27A1	33	negative regulation of saliva secretion	49.5114	2.36137	47.1501	-44.7887	CEBPA
CHIT1	50	CYP27A1	33	negative regulation of saliva secretion	15.8657	2.05123	13.8144	-11.7632	CHIT1
CPNE9	50	CYP27A1	33	negative regulation of saliva secretion	6.95773	0.47589	6.48184	-6.00595	CPNE9
CYP27A1	50	CYP27A1	33	negative regulation of saliva secretion	34.1553	3.37241	30.7829	-27.4105	CYP27A1
FAM21C	50	CYP27A1	33	negative regulation of saliva secretion	18.0307	0.46492	17.5658	-17.1009	FAM21C
GTF2I	50	CYP27A1	33	negative regulation of saliva secretion	23.0107	0.410746	22.6	-22.1892	GTF2I
HEATR7A	50	CYP27A1	33	negative regulation of saliva secretion	18.4674	0.207193	18.2602	-18.053	HEATR7A
KRT36	50	CYP27A1	33	negative regulation of saliva secretion	26.9679	1.28516	25.6828	-24.3976	KRT36
LOC100286998	50	CYP27A1	33	negative regulation of saliva secretion	16.4667	1.02717	15.4395	-14.4124	LOC100286998
LOC100288229	50	CYP27A1	33	negative regulation of saliva secretion	21.4791	0.247381	21.2317	-20.9844	LOC100288229
LOC100288299	50	CYP27A1	33	negative regulation of saliva secretion	5.02616	0.0758023	4.95036	-4.87456	LOC100288299
LOC100289151	50	CYP27A1	33	negative regulation of saliva secretion	10.0682	0.929137	9.13904	-8.2099	LOC100289151
LOC390561	50	CYP27A1	33	negative regulation of saliva secretion	9.12265	0.0448677	9.07778	-9.03291	LOC390561
LOC642397	50	CYP27A1	33	negative regulation of saliva secretion	7.60948	0.0520101	7.55747	-7.50545	LOC642397
MEP1A	50	CYP27A1	33	negative regulation of saliva secretion	9.75222	0.884459	8.86776	-7.9833	MEP1A
MREG	50	CYP27A1	33	negative regulation of saliva secretion	13.4841	0.699667	12.7844	-12.0848	MREG
PKD1P1	50	CYP27A1	33	negative regulation of saliva secretion	6.72138	0.0993279	6.62205	-6.52273	PKD1P1
PLA2G2D	50	CYP27A1	33	negative regulation of saliva secretion	15.848	1.93126	13.9168	-11.9855	PLA2G2D
PMS2CL	50	CYP27A1	33	negative regulation of saliva secretion	12.5421	0.165441	12.3767	-12.2113	PMS2CL
PTGDS	50	CYP27A1	33	negative regulation of saliva secretion	26.4269	2.41005	24.0169	-21.6068	PTGDS
RAB42	50	CYP27A1	33	negative regulation of saliva secretion	6.60137	0.529721	6.07165	-5.54193	RAB42
SPATA12	50	CYP27A1	33	negative regulation of saliva secretion	11.6882	1.33286	10.3553	-9.02246	SPATA12
SULT1C2	50	CYP27A1	33	negative regulation of saliva secretion	14.9193	1.72203	13.1973	-11.4753	SULT1C2
TIFAB	50	CYP27A1	33	negative regulation of saliva secretion	36.3764	1.76547	34.611	-32.8455	TIFAB
TM7SF4	50	CYP27A1	33	negative regulation of saliva secretion	18.4168	1.57355	16.8432	-15.2697	TM7SF4
TSSK6	50	CYP27A1	33	negative regulation of saliva secretion	8.68338	0.0477818	8.6356	-8.58782	TSSK6
UBD	50	CYP27A1	33	negative regulation of saliva secretion	52.9393	1.41897	51.5203	-50.1014	UBD
VNN1	50	CYP27A1	33	negative regulation of saliva secretion	5.63569	0.727537	4.90815	-4.18061	VNN1
ZNF674	50	CYP27A1	33	negative regulation of saliva secretion	4.31202	0.060963	4.25105	-4.19009	ZNF674
C19orf73	49	LOC100287126	33	DNA damage response	signal transduction by p53 class mediator resulting in transcription of p21 class mediator	8.87231	0.397673	8.47464	-8.07697
C3orf71	49	LOC100287126	33	DNA damage response	signal transduction by p53 class mediator resulting in transcription of p21 class mediator	11.0767	0.757818	10.3189	-9.56104
C7orf47	49	LOC100287126	33	DNA damage response	signal transduction by p53 class mediator resulting in transcription of p21 class mediator	5.06088	0.201749	4.85913	-4.65738
CCDC21	49	LOC100287126	33	DNA damage response	signal transduction by p53 class mediator resulting in transcription of p21 class mediator	30.4769	0.205823	30.271	-30.0652
E2F2	49	LOC100287126	33	DNA damage response	signal transduction by p53 class mediator resulting in transcription of p21 class mediator	20.4224	0.307195	20.1152	-19.808
E2F7	49	LOC100287126	33	DNA damage response	signal transduction by p53 class mediator resulting in transcription of p21 class mediator	15.1181	0.139659	14.9784	-14.8388
FAM54B	49	LOC100287126	33	DNA damage response	signal transduction by p53 class mediator resulting in transcription of p21 class mediator	10.5941	0.332099	10.262	-9.92989
FLJ35776	49	LOC100287126	33	DNA damage response	signal transduction by p53 class mediator resulting in transcription of p21 class mediator	6.97375	0.220731	6.75302	-6.53228
FOXD2	49	LOC100287126	33	DNA damage response	signal transduction by p53 class mediator resulting in transcription of p21 class mediator	15.1609	0.082817	15.0781	-14.9952
FOXM1	49	LOC100287126	33	DNA damage response	signal transduction by p53 class mediator resulting in transcription of p21 class mediator	51.2104	0.403466	50.8069	-50.4035
ING4	49	LOC100287126	33	DNA damage response	signal transduction by p53 class mediator resulting in transcription of p21 class mediator	17.0583	0.588978	16.4693	-15.8803
IQGAP3	49	LOC100287126	33	DNA damage response	signal transduction by p53 class mediator resulting in transcription of p21 class mediator	27.3213	0.165829	27.1554	-26.9896
LMNB1	49	LOC100287126	33	DNA damage response	signal transduction by p53 class mediator resulting in transcription of p21 class mediator	22.755	0.186438	22.5685	-22.3821
LOC100127891	49	LOC100287126	33	DNA damage response	signal transduction by p53 class mediator resulting in transcription of p21 class mediator	9.93524	0.634608	9.30063	-8.66602
LOC100130663	49	LOC100287126	33	DNA damage response	signal transduction by p53 class mediator resulting in transcription of p21 class mediator	9.281	0.519362	8.76164	-8.24228
LOC100287015	49	LOC100287126	33	DNA damage response	signal transduction by p53 class mediator resulting in transcription of p21 class mediator	6.22242	0.31307	5.90935	-5.59628
LOC100287019	49	LOC100287126	33	DNA damage response	signal transduction by p53 class mediator resulting in transcription of p21 class mediator	4.59672	0.289256	4.30747	-4.01821
LOC100287126	49	LOC100287126	33	DNA damage response	signal transduction by p53 class mediator resulting in transcription of p21 class mediator	14.49	0.818024	13.672	-12.854
LOC100287232	49	LOC100287126	33	DNA damage response	signal transduction by p53 class mediator resulting in transcription of p21 class mediator	23.3516	0.555143	22.7964	-22.2413
LOC100288781	49	LOC100287126	33	DNA damage response	signal transduction by p53 class mediator resulting in transcription of p21 class mediator	7.54475	0.376366	7.16838	-6.79201
LOC100288926	49	LOC100287126	33	DNA damage response	signal transduction by p53 class mediator resulting in transcription of p21 class mediator	2.32762	0.155672	2.17195	-2.01628
LOC100288954	49	LOC100287126	33	DNA damage response	signal transduction by p53 class mediator resulting in transcription of p21 class mediator	3.30225	0.175017	3.12724	-2.95222
LOC100289492	49	LOC100287126	33	DNA damage response	signal transduction by p53 class mediator resulting in transcription of p21 class mediator	20.668	0.624591	20.0434	-19.4188
LOC728769	49	LOC100287126	33	DNA damage response	signal transduction by p53 class mediator resulting in transcription of p21 class mediator	12.6843	0.539778	12.1445	-11.6047
LOC729172	49	LOC100287126	33	DNA damage response	signal transduction by p53 class mediator resulting in transcription of p21 class mediator	9.54306	0.571666	8.97139	-8.39972
LOC730202	49	LOC100287126	33	DNA damage response	signal transduction by p53 class mediator resulting in transcription of p21 class mediator	11.7178	0.639497	11.0783	-10.4388
POLH	49	LOC100287126	33	DNA damage response	signal transduction by p53 class mediator resulting in transcription of p21 class mediator	9.99312	0.0876425	9.90547	-9.81783
SNHG9	49	LOC100287126	33	DNA damage response	signal transduction by p53 class mediator resulting in transcription of p21 class mediator	13.0986	0.673383	12.4252	-11.7518
TCTA	49	LOC100287126	33	DNA damage response	signal transduction by p53 class mediator resulting in transcription of p21 class mediator	2.90639	0.186025	2.72037	-2.53435
TRIM7	49	LOC100287126	33	DNA damage response	signal transduction by p53 class mediator resulting in transcription of p21 class mediator	4.41408	0.224093	4.18998	-3.96589
TUSC4	49	LOC100287126	33	DNA damage response	signal transduction by p53 class mediator resulting in transcription of p21 class mediator	23.4709	0.746175	22.7247	-21.9785
UFSP1	49	LOC100287126	33	DNA damage response	signal transduction by p53 class mediator resulting in transcription of p21 class mediator	6.30749	0.354592	5.9529	-5.5983
YEATS2	49	LOC100287126	33	DNA damage response	signal transduction by p53 class mediator resulting in transcription of p21 class mediator	31.9316	0.132228	31.7994	-31.6671
ALDH18A1	48	HLA.DPA1	33	antigen processing and presentation of exogenous peptide antigen via MHC class II	16.0888	0.311115	15.7777	-15.4666	ALDH18A1
BTN2A2	48	HLA.DPA1	33	antigen processing and presentation of exogenous peptide antigen via MHC class II	17.1522	0.865548	16.2867	-15.4211	BTN2A2
C1orf107	48	HLA.DPA1	33	antigen processing and presentation of exogenous peptide antigen via MHC class II	16.352	0.144005	16.208	-16.064	C1orf107
CD74	48	HLA.DPA1	33	antigen processing and presentation of exogenous peptide antigen via MHC class II	12.1606	1.75813	10.4025	-8.64435	CD74
HLA.DMA	48	HLA.DPA1	33	antigen processing and presentation of exogenous peptide antigen via MHC class II	5.44528	2.2991	3.14618	-0.847084	HLA-DMA
HLA.DMB	48	HLA.DPA1	33	antigen processing and presentation of exogenous peptide antigen via MHC class II	12.6409	2.17772	10.4632	-8.28548	HLA-DMB
HLA.DOA	48	HLA.DPA1	33	antigen processing and presentation of exogenous peptide antigen via MHC class II	4.97573	2.58027	2.39546	0.184806	HLA-DOA
HLA.DOB	48	HLA.DPA1	33	antigen processing and presentation of exogenous peptide antigen via MHC class II	4.86452	0.828357	4.03616	-3.2078	HLA-DOB
HLA.DPA1	48	HLA.DPA1	33	antigen processing and presentation of exogenous peptide antigen via MHC class II	7.87008	3.79066	4.07941	-0.288748	HLA-DPA1
HLA.DPB1	48	HLA.DPA1	33	antigen processing and presentation of exogenous peptide antigen via MHC class II	13.8745	3.723	10.1515	-6.42847	HLA-DPB1
HLA.DPB2	48	HLA.DPA1	33	antigen processing and presentation of exogenous peptide antigen via MHC class II	2.19903	1.4752	0.72383	0.751369	HLA-DPB2
HLA.DQA1	48	HLA.DPA1	33	antigen processing and presentation of exogenous peptide antigen via MHC class II	5.91775	2.61807	3.29968	-0.681609	HLA-DQA1
HLA.DQA2	48	HLA.DPA1	33	antigen processing and presentation of exogenous peptide antigen via MHC class II	0.665268	0.515142	0.150126	0.365016	HLA-DQA2
HLA.DQB1	48	HLA.DPA1	33	antigen processing and presentation of exogenous peptide antigen via MHC class II	5.06883	2.31451	2.75432	-0.439814	HLA-DQB1
HLA.DQB2	48	HLA.DPA1	33	antigen processing and presentation of exogenous peptide antigen via MHC class II	2.36636	0.840535	1.52582	-0.685285	HLA-DQB2
HLA.DRA	48	HLA.DPA1	33	antigen processing and presentation of exogenous peptide antigen via MHC class II	12.7112	3.15092	9.56024	-6.40932	HLA-DRA
HLA.DRB1	48	HLA.DPA1	33	antigen processing and presentation of exogenous peptide antigen via MHC class II	10.1362	3.43597	6.70019	-3.26422	HLA-DRB1
HLA.DRB5	48	HLA.DPA1	33	antigen processing and presentation of exogenous peptide antigen via MHC class II	2.06415	0.805076	1.25908	-0.454002	HLA-DRB5
HLA.DRB6	48	HLA.DPA1	33	antigen processing and presentation of exogenous peptide antigen via MHC class II	2.71852	0.812672	1.90585	-1.09318	HLA-DRB6
HVCN1	48	HLA.DPA1	33	antigen processing and presentation of exogenous peptide antigen via MHC class II	3.99106	0.241016	3.75004	-3.50903	HVCN1
LCK	48	HLA.DPA1	33	antigen processing and presentation of exogenous peptide antigen via MHC class II	13.9369	0.25304	13.6838	-13.4308	LCK
LOC100289398	48	HLA.DPA1	33	antigen processing and presentation of exogenous peptide antigen via MHC class II	3.42011	2.04648	1.37362	0.67286	LOC100289398
LY9	48	HLA.DPA1	33	antigen processing and presentation of exogenous peptide antigen via MHC class II	6.1993	0.290567	5.90873	-5.61816	LY9
MINA	48	HLA.DPA1	33	antigen processing and presentation of exogenous peptide antigen via MHC class II	17.6259	0.226718	17.3991	-17.1724	MINA
NHEDC2	48	HLA.DPA1	33	antigen processing and presentation of exogenous peptide antigen via MHC class II	7.2031	0.116876	7.08622	-6.96935	NHEDC2
NLN	48	HLA.DPA1	33	antigen processing and presentation of exogenous peptide antigen via MHC class II	13.5702	0.0723817	13.4978	-13.4255	NLN
NOLC1	48	HLA.DPA1	33	antigen processing and presentation of exogenous peptide antigen via MHC class II	53.7291	0.34825	53.3809	-53.0326	NOLC1
PHF14	48	HLA.DPA1	33	antigen processing and presentation of exogenous peptide antigen via MHC class II	5.77228	0.0487232	5.72355	-5.67483	PHF14
RRN3	48	HLA.DPA1	33	antigen processing and presentation of exogenous peptide antigen via MHC class II	18.7687	0.129506	18.6392	-18.5097	RRN3
SCFD2	48	HLA.DPA1	33	antigen processing and presentation of exogenous peptide antigen via MHC class II	9.5573	0.146963	9.41034	-9.26338	SCFD2
SLC16A1	48	HLA.DPA1	33	antigen processing and presentation of exogenous peptide antigen via MHC class II	16.4828	0.204378	16.2785	-16.0741	SLC16A1
SUSD3	48	HLA.DPA1	33	antigen processing and presentation of exogenous peptide antigen via MHC class II	2.1041	0.0517118	2.05239	-2.00068	SUSD3
TCTN1	48	HLA.DPA1	33	antigen processing and presentation of exogenous peptide antigen via MHC class II	1.80272	0.0949597	1.70776	-1.6128	TCTN1
CYB5D1	47	HIST1H1B	34	chromatin silencing at rDNA	13.4691	0.113876	13.3553	-13.2414	CYB5D1
HIST1H1B	47	HIST1H1B	34	chromatin silencing at rDNA	14.0569	3.37081	10.6861	-7.3153	HIST1H1B
HIST1H1D	47	HIST1H1B	34	chromatin silencing at rDNA	3.54496	2.33897	1.20598	1.13299	HIST1H1D
HIST1H1E	47	HIST1H1B	34	chromatin silencing at rDNA	5.37157	2.74697	2.6246	0.122377	HIST1H1E
HIST1H2AB	47	HIST1H1B	34	chromatin silencing at rDNA	9.09524	1.86297	7.23227	-5.3693	HIST1H2AB
HIST1H2AH	47	HIST1H1B	34	chromatin silencing at rDNA	7.54869	2.61465	4.93404	-2.31939	HIST1H2AH
HIST1H2BH	47	HIST1H1B	34	chromatin silencing at rDNA	0.383159	0.132796	0.250362	-0.117566	HIST1H2BH
HIST1H2BI	47	HIST1H1B	34	chromatin silencing at rDNA	3.32155	1.84429	1.47726	0.367025	HIST1H2BI
HIST1H2BM	47	HIST1H1B	34	chromatin silencing at rDNA	4.14647	0.921697	3.22477	-2.30308	HIST1H2BM
HIST1H3A	47	HIST1H1B	34	chromatin silencing at rDNA	1.62296	0.610537	1.01243	-0.401892	HIST1H3A
HIST1H3B	47	HIST1H1B	34	chromatin silencing at rDNA	11.7018	1.72042	9.98139	-8.26096	HIST1H3B
HIST1H3C	47	HIST1H1B	34	chromatin silencing at rDNA	2.50133	0.489991	2.01133	-1.52134	HIST1H3C
HIST1H3F	47	HIST1H1B	34	chromatin silencing at rDNA	3.21821	0.869505	2.34871	-1.4792	HIST1H3F
HIST1H3G	47	HIST1H1B	34	chromatin silencing at rDNA	4.73067	1.00991	3.72076	-2.71085	HIST1H3G
HIST1H3I	47	HIST1H1B	34	chromatin silencing at rDNA	4.48048	2.05437	2.42611	-0.371737	HIST1H3I
HIST1H3J	47	HIST1H1B	34	chromatin silencing at rDNA	13.2975	2.53057	10.7669	-8.23634	HIST1H3J
HIST1H4A	47	HIST1H1B	34	chromatin silencing at rDNA	1.04891	0.319023	0.729892	-0.410869	HIST1H4A
HIST1H4B	47	HIST1H1B	34	chromatin silencing at rDNA	6.30621	2.31314	3.99307	-1.67993	HIST1H4B
HIST1H4D	47	HIST1H1B	34	chromatin silencing at rDNA	5.04906	0.908946	4.14011	-3.23117	HIST1H4D
HIST1H4F	47	HIST1H1B	34	chromatin silencing at rDNA	2.73357	0.907535	1.82603	-0.9185	HIST1H4F
HIST1H4I	47	HIST1H1B	34	chromatin silencing at rDNA	3.86873	0.85286	3.01587	-2.16301	HIST1H4I
HIST2H2AB	47	HIST1H1B	34	chromatin silencing at rDNA	5.15768	1.62574	3.53194	-1.9062	HIST2H2AB
HIST2H3D	47	HIST1H1B	34	chromatin silencing at rDNA	2.35705	1.32077	1.03628	0.28449	HIST2H3D
LOC100287726	47	HIST1H1B	34	chromatin silencing at rDNA	0.745921	0.133562	0.612359	-0.478798	LOC100287726
RNU4.1B	47	HIST1H1B	34	chromatin silencing at rDNA	1.7935	0.385582	1.40791	-1.02233	RNU4-1B
RNU5F	47	HIST1H1B	34	chromatin silencing at rDNA	1.52431	0.284485	1.23983	-0.955344	RNU5F
SNORA48	47	HIST1H1B	34	chromatin silencing at rDNA	65.7387	0.794372	64.9444	-64.15	SNORA48
SNORA9	47	HIST1H1B	34	chromatin silencing at rDNA	110.617	1.0631	109.554	-108.491	SNORA9
SNORD12B	47	HIST1H1B	34	chromatin silencing at rDNA	37.4332	0.464211	36.969	-36.5048	SNORD12B
SNORD18B	47	HIST1H1B	34	chromatin silencing at rDNA	66.513	0.710045	65.803	-65.0929	SNORD18B
SNORD24	47	HIST1H1B	34	chromatin silencing at rDNA	60.2949	0.726398	59.5686	-58.8422	SNORD24
SNORD43	47	HIST1H1B	34	chromatin silencing at rDNA	28.6502	0.393275	28.2569	-27.8636	SNORD43
SNORD45C	47	HIST1H1B	34	chromatin silencing at rDNA	66.297	0.835623	65.4614	-64.6257	SNORD45C
SNORD48	47	HIST1H1B	34	chromatin silencing at rDNA	47.0484	0.384263	46.6641	-46.2799	SNORD48
ADPRHL2	46	PCDHGA6	34	calcium-dependent cell-cell adhesion via plasma membrane cell adhesion molecules	9.97425	0.0423511	9.93189	-9.88954	ADPRHL2
C3orf20	46	PCDHGA6	34	calcium-dependent cell-cell adhesion via plasma membrane cell adhesion molecules	2.20138	0.172952	2.02843	-1.85547	C3orf20
CUX1	46	PCDHGA6	34	calcium-dependent cell-cell adhesion via plasma membrane cell adhesion molecules	5.23166	0.396	4.83566	-4.43966	CUX1
GNL1	46	PCDHGA6	34	calcium-dependent cell-cell adhesion via plasma membrane cell adhesion molecules	11.437	0.0353994	11.4016	-11.3662	GNL1
LOC100288895	46	PCDHGA6	34	calcium-dependent cell-cell adhesion via plasma membrane cell adhesion molecules	3.08618	0.180936	2.90524	-2.72431	LOC100288895
MED9	46	PCDHGA6	34	calcium-dependent cell-cell adhesion via plasma membrane cell adhesion molecules	3.13185	0.0309445	3.1009	-3.06996	MED9
PCDHGA1	46	PCDHGA6	34	calcium-dependent cell-cell adhesion via plasma membrane cell adhesion molecules	7.0408	0.603817	6.43698	-5.83316	PCDHGA1
PCDHGA10	46	PCDHGA6	34	calcium-dependent cell-cell adhesion via plasma membrane cell adhesion molecules	7.27292	0.676627	6.59629	-5.91966	PCDHGA10
PCDHGA11	46	PCDHGA6	34	calcium-dependent cell-cell adhesion via plasma membrane cell adhesion molecules	5.90164	0.904956	4.99668	-4.09173	PCDHGA11
PCDHGA12	46	PCDHGA6	34	calcium-dependent cell-cell adhesion via plasma membrane cell adhesion molecules	16.5158	1.6818	14.834	-13.1522	PCDHGA12
PCDHGA2	46	PCDHGA6	34	calcium-dependent cell-cell adhesion via plasma membrane cell adhesion molecules	9.45956	0.884481	8.57508	-7.6906	PCDHGA2
PCDHGA3	46	PCDHGA6	34	calcium-dependent cell-cell adhesion via plasma membrane cell adhesion molecules	4.0179	0.574828	3.44307	-2.86824	PCDHGA3
PCDHGA4	46	PCDHGA6	34	calcium-dependent cell-cell adhesion via plasma membrane cell adhesion molecules	6.72728	1.49782	5.22946	-3.73164	PCDHGA4
PCDHGA5	46	PCDHGA6	34	calcium-dependent cell-cell adhesion via plasma membrane cell adhesion molecules	10.0058	2.41951	7.58629	-5.16677	PCDHGA5
PCDHGA6	46	PCDHGA6	34	calcium-dependent cell-cell adhesion via plasma membrane cell adhesion molecules	12.4173	2.67713	9.7402	-7.06307	PCDHGA6
PCDHGA7	46	PCDHGA6	34	calcium-dependent cell-cell adhesion via plasma membrane cell adhesion molecules	9.45662	1.99738	7.45924	-5.46186	PCDHGA7
PCDHGA8	46	PCDHGA6	34	calcium-dependent cell-cell adhesion via plasma membrane cell adhesion molecules	1.89235	0.432131	1.46022	-1.02809	PCDHGA8
PCDHGA9	46	PCDHGA6	34	calcium-dependent cell-cell adhesion via plasma membrane cell adhesion molecules	14.732	1.51737	13.2146	-11.6973	PCDHGA9
PCDHGB1	46	PCDHGA6	34	calcium-dependent cell-cell adhesion via plasma membrane cell adhesion molecules	2.60191	0.892245	1.70967	-0.817423	PCDHGB1
PCDHGB2	46	PCDHGA6	34	calcium-dependent cell-cell adhesion via plasma membrane cell adhesion molecules	7.19636	1.70487	5.49149	-3.78662	PCDHGB2
PCDHGB3	46	PCDHGA6	34	calcium-dependent cell-cell adhesion via plasma membrane cell adhesion molecules	11.1693	1.95848	9.21084	-7.25237	PCDHGB3
PCDHGB4	46	PCDHGA6	34	calcium-dependent cell-cell adhesion via plasma membrane cell adhesion molecules	4.1266	1.31384	2.81276	-1.49892	PCDHGB4
PCDHGB6	46	PCDHGA6	34	calcium-dependent cell-cell adhesion via plasma membrane cell adhesion molecules	14.2114	2.33825	11.8732	-9.53491	PCDHGB6
PCDHGB8P	46	PCDHGA6	34	calcium-dependent cell-cell adhesion via plasma membrane cell adhesion molecules	2.85345	0.950771	1.90267	-0.951904	PCDHGB8P
PCDHGC3	46	PCDHGA6	34	calcium-dependent cell-cell adhesion via plasma membrane cell adhesion molecules	17.3941	1.42031	15.9738	-14.5535	PCDHGC3
PCDHGC4	46	PCDHGA6	34	calcium-dependent cell-cell adhesion via plasma membrane cell adhesion molecules	2.2705	0.388414	1.88209	-1.49367	PCDHGC4
PCDHGC5	46	PCDHGA6	34	calcium-dependent cell-cell adhesion via plasma membrane cell adhesion molecules	5.05869	1.35662	3.70208	-2.34546	PCDHGC5
PHLPP	46	PCDHGA6	34	calcium-dependent cell-cell adhesion via plasma membrane cell adhesion molecules	2.92396	0.148955	2.77501	-2.62605	PHLPP
PRR19	46	PCDHGA6	34	calcium-dependent cell-cell adhesion via plasma membrane cell adhesion molecules	2.12983	0.00463219	2.1252	-2.12057	PRR19
PTK2	46	PCDHGA6	34	calcium-dependent cell-cell adhesion via plasma membrane cell adhesion molecules	4.17348	0.26903	3.90445	-3.63542	PTK2
RAPGEF5	46	PCDHGA6	34	calcium-dependent cell-cell adhesion via plasma membrane cell adhesion molecules	5.38464	0.499428	4.88522	-4.38579	RAPGEF5
SPRED2	46	PCDHGA6	34	calcium-dependent cell-cell adhesion via plasma membrane cell adhesion molecules	6.71573	0.630486	6.08524	-5.45476	SPRED2
STS	46	PCDHGA6	34	calcium-dependent cell-cell adhesion via plasma membrane cell adhesion molecules	4.13412	0.274427	3.85969	-3.58526	STS
VPS4A	46	PCDHGA6	34	calcium-dependent cell-cell adhesion via plasma membrane cell adhesion molecules	9.34474	0.0263615	9.31838	-9.29202	VPS4A
ATF3	45	ZNF675	35	cellular zinc ion homeostasis	7.33053	0.164689	7.16585	-7.00116	ATF3
CCL18	45	ZNF675	35	cellular zinc ion homeostasis	11.8656	0.332439	11.5332	-11.2007	CCL18
CEACAM3	45	ZNF675	35	cellular zinc ion homeostasis	10.978	0.372197	10.6058	-10.2336	CEACAM3
CLEC4D	45	ZNF675	35	cellular zinc ion homeostasis	44.2982	0.869606	43.4286	-42.559	CLEC4D
CXCL1	45	ZNF675	35	cellular zinc ion homeostasis	5.87997	0.220735	5.65924	-5.4385	CXCL1
FFAR2	45	ZNF675	35	cellular zinc ion homeostasis	20.5472	0.680634	19.8666	-19.186	FFAR2
FPR1	45	ZNF675	35	cellular zinc ion homeostasis	45.1719	1.10041	44.0715	-42.9711	FPR1
IL1RN	45	ZNF675	35	cellular zinc ion homeostasis	28.0216	0.757316	27.2643	-26.507	IL1RN
LOC100130520	45	ZNF675	35	cellular zinc ion homeostasis	11.2655	0.513124	10.7524	-10.2392	LOC100130520
LOC100287831	45	ZNF675	35	cellular zinc ion homeostasis	13.0795	0.43449	12.645	-12.2105	LOC100287831
MT1A	45	ZNF675	35	cellular zinc ion homeostasis	10.5047	0.247579	10.2571	-10.0095	MT1A
MT1F	45	ZNF675	35	cellular zinc ion homeostasis	15.9809	0.687122	15.2938	-14.6066	MT1F
MT1L	45	ZNF675	35	cellular zinc ion homeostasis	43.4828	1.06763	42.4152	-41.3476	MT1L
MT2A	45	ZNF675	35	cellular zinc ion homeostasis	35.1541	1.1438	34.0103	-32.8665	MT2A
SLC39A8	45	ZNF675	35	cellular zinc ion homeostasis	24.3363	0.5741	23.7622	-23.1881	SLC39A8
TNIP3	45	ZNF675	35	cellular zinc ion homeostasis	18.9816	0.378693	18.6029	-18.2242	TNIP3
ZNF100	45	ZNF675	35	cellular zinc ion homeostasis	39.8333	1.83942	37.9939	-36.1545	ZNF100
ZNF253	45	ZNF675	35	cellular zinc ion homeostasis	18.675	1.56564	17.1093	-15.5437	ZNF253
ZNF254	45	ZNF675	35	cellular zinc ion homeostasis	14.92	1.51464	13.4054	-11.8907	ZNF254
ZNF273	45	ZNF675	35	cellular zinc ion homeostasis	52.0274	1.51093	50.5164	-49.0055	ZNF273
ZNF429	45	ZNF675	35	cellular zinc ion homeostasis	5.65409	0.603727	5.05037	-4.44664	ZNF429
ZNF506	45	ZNF675	35	cellular zinc ion homeostasis	11.9974	1.2618	10.7356	-9.47383	ZNF506
ZNF572	45	ZNF675	35	cellular zinc ion homeostasis	3.65474	0.162901	3.49184	-3.32894	ZNF572
ZNF675	45	ZNF675	35	cellular zinc ion homeostasis	56.2241	1.99262	54.2315	-52.2389	ZNF675
ZNF680	45	ZNF675	35	cellular zinc ion homeostasis	22.3211	1.35902	20.9621	-19.6031	ZNF680
ZNF681	45	ZNF675	35	cellular zinc ion homeostasis	10.3175	1.51831	8.79915	-7.28084	ZNF681
ZNF708	45	ZNF675	35	cellular zinc ion homeostasis	23.0918	1.5319	21.5599	-20.028	ZNF708
ZNF718	45	ZNF675	35	cellular zinc ion homeostasis	6.21394	0.278528	5.93541	-5.65688	ZNF718
ZNF726	45	ZNF675	35	cellular zinc ion homeostasis	4.01252	0.708872	3.30365	-2.59477	ZNF726
ZNF730	45	ZNF675	35	cellular zinc ion homeostasis	2.03305	0.360664	1.67239	-1.31172	ZNF730
ZNF737	45	ZNF675	35	cellular zinc ion homeostasis	16.0633	1.06652	14.9968	-13.9303	ZNF737
ZNF738	45	ZNF675	35	cellular zinc ion homeostasis	23.0052	1.1206	21.8846	-20.764	ZNF738
ZNF85	45	ZNF675	35	cellular zinc ion homeostasis	10.3217	1.15299	9.16874	-8.01575	ZNF85
ZNF92	45	ZNF675	35	cellular zinc ion homeostasis	29.9862	1.11653	28.8696	-27.7531	ZNF92
ZNF93	45	ZNF675	35	cellular zinc ion homeostasis	8.55529	0.934138	7.62115	-6.68701	ZNF93
BCORL2	44	UTY	39	histone lysine demethylation	4.58711	4.19613	0.390982	3.80515	BCORL2
BIRC2	44	UTY	39	histone lysine demethylation	18.3236	0.251481	18.0721	-17.8206	BIRC2
C5orf54	44	UTY	39	histone lysine demethylation	13.6076	0.207981	13.3996	-13.1916	C5orf54
C9orf95	44	UTY	39	histone lysine demethylation	7.73758	0.104047	7.63354	-7.52949	C9orf95
CCNDBP1	44	UTY	39	histone lysine demethylation	12.16	0.139668	12.0203	-11.8806	CCNDBP1
CFL2	44	UTY	39	histone lysine demethylation	20.2142	0.227816	19.9864	-19.7585	CFL2
CYorf14	44	UTY	39	histone lysine demethylation	2.95729	2.42341	0.533885	1.88952	CYorf14
CYorf15A	44	UTY	39	histone lysine demethylation	10.7311	10.6831	0.0480012	10.6351	CYorf15A
CYorf15B	44	UTY	39	histone lysine demethylation	10.3247	10.1602	0.164519	9.99565	CYorf15B
DDX3Y	44	UTY	39	histone lysine demethylation	10.8102	10.7193	0.0908642	10.6284	DDX3Y
EIF1AY	44	UTY	39	histone lysine demethylation	10.7343	10.6889	0.0453306	10.6436	EIF1AY
HMGN4	44	UTY	39	histone lysine demethylation	31.3939	0.386807	31.0071	-30.6203	HMGN4
KDM5D	44	UTY	39	histone lysine demethylation	10.5548	10.4371	0.117766	10.3193	KDM5D
KLHDC2	44	UTY	39	histone lysine demethylation	13.3845	0.26335	13.1212	-12.8578	KLHDC2
KRCC1	44	UTY	39	histone lysine demethylation	34.0496	0.405871	33.6437	-33.2378	KRCC1
LOC100128749	44	UTY	39	histone lysine demethylation	0.882058	0.148275	0.733783	-0.585509	LOC100128749
LOC100287921	44	UTY	39	histone lysine demethylation	0.360426	0.124525	0.2359	-0.111375	LOC100287921
NLGN4Y	44	UTY	39	histone lysine demethylation	9.2985	9.22028	0.0782182	9.14206	NLGN4Y
PCDH11Y	44	UTY	39	histone lysine demethylation	1.28524	0.160539	1.12471	-0.964166	PCDH11Y
PRKY	44	UTY	39	histone lysine demethylation	9.87212	9.74966	0.122461	9.6272	PRKY
RARS2	44	UTY	39	histone lysine demethylation	22.3852	0.238548	22.1466	-21.9081	RARS2
RNFT1	44	UTY	39	histone lysine demethylation	35.4328	0.482509	34.9503	-34.4678	RNFT1
RPS4Y1	44	UTY	39	histone lysine demethylation	10.29	10.2116	0.0783152	10.1333	RPS4Y1
RPS4Y2	44	UTY	39	histone lysine demethylation	0.493331	0.437104	0.0562276	0.380876	RPS4Y2
TBCC	44	UTY	39	histone lysine demethylation	3.36668	0.0318053	3.33487	-3.30307	TBCC
TBL1Y	44	UTY	39	histone lysine demethylation	0.185673	0.13606	0.0496125	0.0864478	TBL1Y
TMEM77	44	UTY	39	histone lysine demethylation	24.3747	0.254239	24.1204	-23.8662	TMEM77
TMSB4Y	44	UTY	39	histone lysine demethylation	7.7412	7.69033	0.0508626	7.63947	TMSB4Y
TRIM38	44	UTY	39	histone lysine demethylation	1.8209	0.0486251	1.77227	-1.72365	TRIM38
TTTY10	44	UTY	39	histone lysine demethylation	2.67961	1.24587	1.43374	-0.187862	TTTY10
TTTY14	44	UTY	39	histone lysine demethylation	1.82321	1.71961	0.103604	1.61601	TTTY14
TTTY15	44	UTY	39	histone lysine demethylation	10.8491	10.8129	0.0362546	10.7766	TTTY15
USP9Y	44	UTY	39	histone lysine demethylation	10.9324	10.8476	0.0848075	10.7628	USP9Y
UTY	44	UTY	39	histone lysine demethylation	11.186	11.1326	0.0533584	11.0793	UTY
ZFY	44	UTY	39	histone lysine demethylation	10.8025	10.7232	0.0792441	10.644	ZFY
ZNF140	44	UTY	39	histone lysine demethylation	17.6592	0.182194	17.477	-17.2948	ZNF140
ZNF440	44	UTY	39	histone lysine demethylation	10.9261	0.196144	10.73	-10.5338	ZNF440
ZNF441	44	UTY	39	histone lysine demethylation	15.7643	0.228406	15.5359	-15.3075	ZNF441
ZNF491	44	UTY	39	histone lysine demethylation	6.93776	0.0998523	6.83791	-6.73806	ZNF491
ARHGEF3	43	GPR174	40	regulation of antigen receptor-mediated signaling pathway	9.15942	0.36992	8.7895	-8.41958	ARHGEF3
C16orf72	43	GPR174	40	regulation of antigen receptor-mediated signaling pathway	4.00544	0.0796748	3.92576	-3.84609	C16orf72
C20orf111	43	GPR174	40	regulation of antigen receptor-mediated signaling pathway	29.0141	0.290804	28.7233	-28.4325	C20orf111
C7orf25	43	GPR174	40	regulation of antigen receptor-mediated signaling pathway	22.9798	0.292085	22.6877	-22.3956	C7orf25
C8orf40	43	GPR174	40	regulation of antigen receptor-mediated signaling pathway	54.2087	0.788385	53.4203	-52.632	C8orf40
CCDC109B	43	GPR174	40	regulation of antigen receptor-mediated signaling pathway	32.9412	0.386916	32.5543	-32.1674	CCDC109B
CERKL	43	GPR174	40	regulation of antigen receptor-mediated signaling pathway	5.52298	0.336125	5.18686	-4.85073	CERKL
COMMD6	43	GPR174	40	regulation of antigen receptor-mediated signaling pathway	92.49	0.811618	91.6784	-90.8667	COMMD6
EVI2B	43	GPR174	40	regulation of antigen receptor-mediated signaling pathway	8.28762	0.483912	7.80371	-7.31979	EVI2B
FAM160B1	43	GPR174	40	regulation of antigen receptor-mediated signaling pathway	14.9237	0.507506	14.4162	-13.9087	FAM160B1
FXC1	43	GPR174	40	regulation of antigen receptor-mediated signaling pathway	29.6459	0.17108	29.4748	-29.3038	FXC1
GALNT4	43	GPR174	40	regulation of antigen receptor-mediated signaling pathway	13.0498	0.366096	12.6837	-12.3176	GALNT4
GGPS1	43	GPR174	40	regulation of antigen receptor-mediated signaling pathway	28.106	0.490413	27.6156	-27.1252	GGPS1
GPR174	43	GPR174	40	regulation of antigen receptor-mediated signaling pathway	23.4101	1.24369	22.1664	-20.9227	GPR174
GVIN1	43	GPR174	40	regulation of antigen receptor-mediated signaling pathway	25.0611	0.847863	24.2132	-23.3654	GVIN1
HERPUD2	43	GPR174	40	regulation of antigen receptor-mediated signaling pathway	8.83082	0.398999	8.43182	-8.03282	HERPUD2
IFNAR2	43	GPR174	40	regulation of antigen receptor-mediated signaling pathway	3.02036	0.135951	2.88441	-2.74846	IFNAR2
IFT52	43	GPR174	40	regulation of antigen receptor-mediated signaling pathway	53.6507	0.489319	53.1614	-52.6721	IFT52
IKZF2	43	GPR174	40	regulation of antigen receptor-mediated signaling pathway	4.64776	0.194677	4.45308	-4.2584	IKZF2
ITGA4	43	GPR174	40	regulation of antigen receptor-mediated signaling pathway	16.7278	0.878573	15.8492	-14.9707	ITGA4
LOC100130992	43	GPR174	40	regulation of antigen receptor-mediated signaling pathway	11.0887	0.35931	10.7293	-10.37	LOC100130992
LOC389203	43	GPR174	40	regulation of antigen receptor-mediated signaling pathway	81.8448	0.775182	81.0696	-80.2945	LOC389203
MAP3K7IP2	43	GPR174	40	regulation of antigen receptor-mediated signaling pathway	15.1113	0.583865	14.5274	-13.9435	MAP3K7IP2
MBNL1	43	GPR174	40	regulation of antigen receptor-mediated signaling pathway	14.3981	0.598681	13.7994	-13.2007	MBNL1
P2RY10	43	GPR174	40	regulation of antigen receptor-mediated signaling pathway	7.86305	0.485051	7.378	-6.89295	P2RY10
PAIP2	43	GPR174	40	regulation of antigen receptor-mediated signaling pathway	70.8605	0.815813	70.0447	-69.2289	PAIP2
PARP11	43	GPR174	40	regulation of antigen receptor-mediated signaling pathway	12.39	0.438472	11.9515	-11.513	PARP11
PARP8	43	GPR174	40	regulation of antigen receptor-mediated signaling pathway	6.67504	0.316992	6.35805	-6.04106	PARP8
PIGC	43	GPR174	40	regulation of antigen receptor-mediated signaling pathway	37.0721	0.416367	36.6557	-36.2393	PIGC
PLCXD2	43	GPR174	40	regulation of antigen receptor-mediated signaling pathway	8.88304	0.307057	8.57599	-8.26893	PLCXD2
PPM2C	43	GPR174	40	regulation of antigen receptor-mediated signaling pathway	10.6517	0.386099	10.2656	-9.87951	PPM2C
PTPN22	43	GPR174	40	regulation of antigen receptor-mediated signaling pathway	7.22473	0.365643	6.85908	-6.49344	PTPN22	ANP32A
PTPRC	43	GPR174	40	regulation of antigen receptor-mediated signaling pathway	21.8978	0.731909	21.1659	-20.434	PTPRC
RBM43	43	GPR174	40	regulation of antigen receptor-mediated signaling pathway	22.5393	0.967871	21.5715	-20.6036	RBM43
RNF19A	43	GPR174	40	regulation of antigen receptor-mediated signaling pathway	18.2579	0.56664	17.6913	-17.1247	RNF19A
TMEM60	43	GPR174	40	regulation of antigen receptor-mediated signaling pathway	25.7353	0.39566	25.3396	-24.944	TMEM60
TRAK2	43	GPR174	40	regulation of antigen receptor-mediated signaling pathway	30.241	0.561457	29.6795	-29.1181	TRAK2
TRIM22	43	GPR174	40	regulation of antigen receptor-mediated signaling pathway	5.62887	0.234191	5.39468	-5.16049	TRIM22
VCPIP1	43	GPR174	40	regulation of antigen receptor-mediated signaling pathway	15.5712	0.686337	14.8849	-14.1985	VCPIP1
ZNF624	43	GPR174	40	regulation of antigen receptor-mediated signaling pathway	13.6722	0.498216	13.174	-12.6757	ZNF624
ABCF2	42	CA12	41	neuroepithelial cell differentiation	15.0817	0.380589	14.7011	-14.3206	ABCF2
AIFM1	42	CA12	41	neuroepithelial cell differentiation	11.5824	0.121357	11.4611	-11.3397	AIFM1
C14orf34	42	CA12	41	neuroepithelial cell differentiation	3.2434	0.157156	3.08625	-2.92909	C14orf34
C17orf85	42	CA12	41	neuroepithelial cell differentiation	17.1131	0.273102	16.84	-16.5669	C17orf85
CA12	42	CA12	41	neuroepithelial cell differentiation	34.5748	2.26325	32.3116	-30.0483	CA12
CCL7	42	CA12	41	neuroepithelial cell differentiation	14.896	0.80837	14.0876	-13.2793	CCL7
CLEC5A	42	CA12	41	neuroepithelial cell differentiation	39.5176	1.473	38.0446	-36.5716	CLEC5A
DPH2	42	CA12	41	neuroepithelial cell differentiation	30.6528	0.292392	30.3604	-30.068	DPH2
DVL2	42	CA12	41	neuroepithelial cell differentiation	9.85845	0.226519	9.63193	-9.40541	DVL2
EGFL6	42	CA12	41	neuroepithelial cell differentiation	35.6211	1.73049	33.8906	-32.1601	EGFL6
ELAC2	42	CA12	41	neuroepithelial cell differentiation	15.0526	0.349656	14.7029	-14.3533	ELAC2
ERRFI1	42	CA12	41	neuroepithelial cell differentiation	52.9146	1.9985	50.9161	-48.9176	ERRFI1
FAM20C	42	CA12	41	neuroepithelial cell differentiation	97.7293	2.14111	95.5882	-93.447	FAM20C
FARSA	42	CA12	41	neuroepithelial cell differentiation	35.4187	0.538748	34.88	-34.3412	FARSA
GSDMC	42	CA12	41	neuroepithelial cell differentiation	6.78471	0.485204	6.29951	-5.8143	GSDMC
IL8	42	CA12	41	neuroepithelial cell differentiation	13.8003	0.727708	13.0725	-12.3448	IL8
KARS	42	CA12	41	neuroepithelial cell differentiation	11.4373	0.11765	11.3196	-11.202	KARS
MSX2	42	CA12	41	neuroepithelial cell differentiation	38.2253	2.17861	36.0467	-33.8681	MSX2
MTHFD1L	42	CA12	41	neuroepithelial cell differentiation	4.2705	0.101679	4.16882	-4.06714	MTHFD1L
NOB1	42	CA12	41	neuroepithelial cell differentiation	14.0854	0.413416	13.672	-13.2586	NOB1
OLFML2B	42	CA12	41	neuroepithelial cell differentiation	67.9426	1.22847	66.7141	-65.4857	OLFML2B
OSM	42	CA12	41	neuroepithelial cell differentiation	32.1737	1.70865	30.4651	-28.7564	OSM
PAFAH1B1	42	CA12	41	neuroepithelial cell differentiation	5.23618	0.136633	5.09955	-4.96292	PAFAH1B1
PDF	42	CA12	41	neuroepithelial cell differentiation	11.1898	0.266977	10.9228	-10.6559	PDF
PHF23	42	CA12	41	neuroepithelial cell differentiation	3.60595	0.0528577	3.5531	-3.50024	PHF23
PI15	42	CA12	41	neuroepithelial cell differentiation	18.866	1.45556	17.4104	-15.9549	PI15
PPIF	42	CA12	41	neuroepithelial cell differentiation	4.28585	0.0766078	4.20925	-4.13264	PPIF
PRR16	42	CA12	41	neuroepithelial cell differentiation	39.6055	2.1063	37.4992	-35.3929	PRR16
PSMD3	42	CA12	41	neuroepithelial cell differentiation	18.5015	0.409247	18.0923	-17.683	PSMD3
PVRL4	42	CA12	41	neuroepithelial cell differentiation	13.0705	0.760565	12.3099	-11.5494	PVRL4
RAX	42	CA12	41	neuroepithelial cell differentiation	7.0238	0.382604	6.64119	-6.25859	RAX
SCO1	42	CA12	41	neuroepithelial cell differentiation	11.2454	0.0420815	11.2033	-11.1613	SCO1
SERPINE1	42	CA12	41	neuroepithelial cell differentiation	25.1931	1.20058	23.9925	-22.7919	SERPINE1
SLC11A1	42	CA12	41	neuroepithelial cell differentiation	23.4216	1.40666	22.015	-20.6083	SLC11A1
SLC22A4	42	CA12	41	neuroepithelial cell differentiation	27.663	1.12926	26.5337	-25.4045	SLC22A4
SLC7A11	42	CA12	41	neuroepithelial cell differentiation	6.89355	0.400395	6.49316	-6.09277	SLC7A11
SMYD4	42	CA12	41	neuroepithelial cell differentiation	12.4381	0.208968	12.2292	-12.0202	SMYD4
SPP1	42	CA12	41	neuroepithelial cell differentiation	10.2299	0.744503	9.48537	-8.74087	SPP1
TGFBI	42	CA12	41	neuroepithelial cell differentiation	43.3094	0.896518	42.4129	-41.5164	TGFBI
TMEM158	42	CA12	41	neuroepithelial cell differentiation	58.7	1.9143	56.7857	-54.8714	TMEM158
TP53	42	CA12	41	neuroepithelial cell differentiation	5.43871	0.114216	5.3245	-5.21028	TP53
ACOX2	41	HIST1H3D	41	innate immune response in mucosa	69.338	0.699396	68.6386	-67.9392	ACOX2
BHMT2	41	HIST1H3D	41	innate immune response in mucosa	29.7036	0.409596	29.294	-28.8844	BHMT2
CCDC3	41	HIST1H3D	41	innate immune response in mucosa	54.8346	0.59122	54.2433	-53.6521	CCDC3
CLSTN2	41	HIST1H3D	41	innate immune response in mucosa	29.5256	0.482772	29.0428	-28.5601	CLSTN2
CTDSPL	41	HIST1H3D	41	innate immune response in mucosa	33.9822	0.257405	33.7248	-33.4674	CTDSPL
ENPP1	41	HIST1H3D	41	innate immune response in mucosa	25.2022	0.288024	24.9141	-24.6261	ENPP1
HIST1H1C	41	HIST1H3D	41	innate immune response in mucosa	4.52195	2.68816	1.83379	0.854372	HIST1H1C
HIST1H2AC	41	HIST1H3D	41	innate immune response in mucosa	3.93271	1.91668	2.01604	-0.0993634	HIST1H2AC
HIST1H2AD	41	HIST1H3D	41	innate immune response in mucosa	4.65259	2.27683	2.37576	-0.0989228	HIST1H2AD
HIST1H2AE	41	HIST1H3D	41	innate immune response in mucosa	3.55349	1.41164	2.14185	-0.730208	HIST1H2AE
HIST1H2AG	41	HIST1H3D	41	innate immune response in mucosa	3.3251	1.73469	1.59041	0.144286	HIST1H2AG
HIST1H2AI	41	HIST1H3D	41	innate immune response in mucosa	5.51721	2.30395	3.21326	-0.909308	HIST1H2AI
HIST1H2AK	41	HIST1H3D	41	innate immune response in mucosa	4.62947	1.06281	3.56666	-2.50385	HIST1H2AK
HIST1H2AL	41	HIST1H3D	41	innate immune response in mucosa	6.79297	1.23534	5.55763	-4.32229	HIST1H2AL
HIST1H2AM	41	HIST1H3D	41	innate immune response in mucosa	6.50467	2.37678	4.12789	-1.75111	HIST1H2AM
HIST1H2BC	41	HIST1H3D	41	innate immune response in mucosa	4.70201	2.98668	1.71533	1.27135	HIST1H2BC
HIST1H2BD	41	HIST1H3D	41	innate immune response in mucosa	3.085	2.77047	0.314535	2.45593	HIST1H2BD
HIST1H2BF	41	HIST1H3D	41	innate immune response in mucosa	3.26679	1.63452	1.63227	0.00225516	HIST1H2BF
HIST1H2BG	41	HIST1H3D	41	innate immune response in mucosa	1.4444	1.03953	0.404877	0.634651	HIST1H2BG
HIST1H2BJ	41	HIST1H3D	41	innate immune response in mucosa	4.84402	3.45739	1.38663	2.07076	HIST1H2BJ
HIST1H2BK	41	HIST1H3D	41	innate immune response in mucosa	3.76607	3.40402	0.362054	3.04196	HIST1H2BK
HIST1H2BL	41	HIST1H3D	41	innate immune response in mucosa	5.44661	0.492894	4.95371	-4.46082	HIST1H2BL
HIST1H2BN	41	HIST1H3D	41	innate immune response in mucosa	2.76037	2.11255	0.647826	1.46472	HIST1H2BN
HIST1H2BO	41	HIST1H3D	41	innate immune response in mucosa	4.11291	2.45546	1.65745	0.798011	HIST1H2BO
HIST1H3D	41	HIST1H3D	41	innate immune response in mucosa	5.81463	3.79117	2.02345	1.76772	HIST1H3D
HIST1H3H	41	HIST1H3D	41	innate immune response in mucosa	4.43875	3.60806	0.830695	2.77736	HIST1H3H
HIST1H4E	41	HIST1H3D	41	innate immune response in mucosa	2.5674	1.30454	1.26286	0.041676	HIST1H4E
HIST1H4H	41	HIST1H3D	41	innate immune response in mucosa	4.35843	3.77828	0.58015	3.19813	HIST1H4H
HIST2H2BE	41	HIST1H3D	41	innate immune response in mucosa	2.70694	0.882618	1.82433	-0.94171	HIST2H2BE
HIST2H2BF	41	HIST1H3D	41	innate immune response in mucosa	6.08974	0.800445	5.2893	-4.48885	HIST2H2BF
HIST4H4	41	HIST1H3D	41	innate immune response in mucosa	1.62055	0.604584	1.01597	-0.411383	HIST4H4
KBTBD11	41	HIST1H3D	41	innate immune response in mucosa	5.74186	0.0771498	5.66471	-5.58756	KBTBD11
LRRC4C	41	HIST1H3D	41	innate immune response in mucosa	19.5004	0.20689	19.2935	-19.0866	LRRC4C
LTBP2	41	HIST1H3D	41	innate immune response in mucosa	84.4737	0.886284	83.5874	-82.7011	LTBP2
NPAS3	41	HIST1H3D	41	innate immune response in mucosa	20.7829	0.27352	20.5094	-20.2359	NPAS3
OR2B6	41	HIST1H3D	41	innate immune response in mucosa	7.51064	1.47157	6.03906	-4.56749	OR2B6
PKP1	41	HIST1H3D	41	innate immune response in mucosa	6.61236	0.0790624	6.5333	-6.45423	PKP1
PLXNA4	41	HIST1H3D	41	innate immune response in mucosa	45.5508	0.528467	45.0224	-44.4939	PLXNA4
RBM9	41	HIST1H3D	41	innate immune response in mucosa	69.6301	0.756204	68.8739	-68.1176	RBM9
SLC16A2	41	HIST1H3D	41	innate immune response in mucosa	98.9968	1.24432	97.7525	-96.5082	SLC16A2
ZFHX4	41	HIST1H3D	41	innate immune response in mucosa	36.9943	0.558148	36.4362	-35.878	ZFHX4
AGPAT2	40	RNASEK	42	transferrin transport	20.1822	0.560164	19.622	-19.0619	AGPAT2
ATP6V0D1	40	RNASEK	42	transferrin transport	12.5073	0.325727	12.1815	-11.8558	ATP6V0D1
BCAP31	40	RNASEK	42	transferrin transport	17.6838	0.496325	17.1875	-16.6912	BCAP31
C17orf49	40	RNASEK	42	transferrin transport	20.6264	1.18189	19.4446	-18.2627	C17orf49
CCDC52	40	RNASEK	42	transferrin transport	21.9653	0.324647	21.6406	-21.316	CCDC52
CDK8	40	RNASEK	42	transferrin transport	17.1432	0.21413	16.9291	-16.715	CDK8
CYB5D2	40	RNASEK	42	transferrin transport	3.73544	0.198881	3.53656	-3.33768	CYB5D2
DEDD2	40	RNASEK	42	transferrin transport	4.46196	0.149377	4.31258	-4.1632	DEDD2
DHX15	40	RNASEK	42	transferrin transport	56.7126	0.52857	56.1841	-55.6555	DHX15
ELOVL1	40	RNASEK	42	transferrin transport	4.29253	0.174997	4.11754	-3.94254	ELOVL1
FAM161A	40	RNASEK	42	transferrin transport	20.0681	0.250196	19.8179	-19.5677	FAM161A
FAM176B	40	RNASEK	42	transferrin transport	19.0403	0.654019	18.3862	-17.7322	FAM176B
GABARAP	40	RNASEK	42	transferrin transport	35.7456	1.42951	34.3161	-32.8866	GABARAP
H1FX	40	RNASEK	42	transferrin transport	10.7593	0.302041	10.4572	-10.1552	H1FX
HAGH	40	RNASEK	42	transferrin transport	13.5563	0.445314	13.111	-12.6657	HAGH
HCST	40	RNASEK	42	transferrin transport	10.5484	0.289537	10.2588	-9.9693	HCST
HEATR3	40	RNASEK	42	transferrin transport	4.95125	0.0541328	4.89712	-4.84299	HEATR3
HLTF	40	RNASEK	42	transferrin transport	13.2041	0.187917	13.0162	-12.8283	HLTF
INPP5K	40	RNASEK	42	transferrin transport	12.7716	1.00679	11.7648	-10.758	INPP5K
JOSD2	40	RNASEK	42	transferrin transport	28.123	1.05495	27.068	-26.0131	JOSD2
L2HGDH	40	RNASEK	42	transferrin transport	53.7246	0.555463	53.1691	-52.6136	L2HGDH
LARP2	40	RNASEK	42	transferrin transport	10.6139	0.168984	10.4449	-10.276	LARP2
LOC388588	40	RNASEK	42	transferrin transport	4.32423	0.0959264	4.2283	-4.13238	LOC388588
LSM11	40	RNASEK	42	transferrin transport	12.8455	0.130548	12.7149	-12.5844	LSM11
MED17	40	RNASEK	42	transferrin transport	10.9446	0.15637	10.7882	-10.6318	MED17
METRN	40	RNASEK	42	transferrin transport	23.1005	0.584499	22.516	-21.9315	METRN
MRE11A	40	RNASEK	42	transferrin transport	18.5527	0.286687	18.266	-17.9793	MRE11A
ORC2L	40	RNASEK	42	transferrin transport	16.7262	0.180935	16.5453	-16.3644	ORC2L
PEX11G	40	RNASEK	42	transferrin transport	11.9402	0.313122	11.627	-11.3139	PEX11G
RNASEK	40	RNASEK	42	transferrin transport	40.374	1.79115	38.5829	-36.7917	RNASEK
RNF167	40	RNASEK	42	transferrin transport	9.03673	0.576618	8.46011	-7.88349	RNF167
SLC19A2	40	RNASEK	42	transferrin transport	15.2134	0.235832	14.9776	-14.7418	SLC19A2
SLC2A8	40	RNASEK	42	transferrin transport	8.13663	0.272148	7.86448	-7.59234	SLC2A8
SYDE2	40	RNASEK	42	transferrin transport	2.9649	0.0572132	2.90769	-2.85047	SYDE2
TFRC	40	RNASEK	42	transferrin transport	8.20719	0.109372	8.09781	-7.98844	TFRC
TMEM120A	40	RNASEK	42	transferrin transport	7.03386	0.19357	6.84029	-6.64672	TMEM120A
TMEM121	40	RNASEK	42	transferrin transport	2.38648	0.0964683	2.29001	-2.19354	TMEM121
TMEM187	40	RNASEK	42	transferrin transport	16.6276	0.672055	15.9556	-15.2835	TMEM187
TMEM53	40	RNASEK	42	transferrin transport	13.8772	0.517102	13.3601	-12.843	TMEM53
TRAPPC1	40	RNASEK	42	transferrin transport	18.6368	0.869991	17.7668	-16.8968	TRAPPC1
ZDHHC21	40	RNASEK	42	transferrin transport	26.9215	0.255413	26.6661	-26.4107	ZDHHC21
ZNF524	40	RNASEK	42	transferrin transport	5.29915	0.25829	5.04086	-4.78257	ZNF524
ABCF1	39	FLT3LG	43	spliceosomal complex disassembly	37.7702	0.704392	37.0658	-36.3615	ABCF1
C12orf34	39	FLT3LG	43	spliceosomal complex disassembly	6.42926	0.0683426	6.36092	-6.29258	C12orf34
C15orf39	39	FLT3LG	43	spliceosomal complex disassembly	19.6263	0.30349	19.3228	-19.0193	C15orf39
C16orf45	39	FLT3LG	43	spliceosomal complex disassembly	14.5793	0.39385	14.1854	-13.7916	C16orf45
C1orf69	39	FLT3LG	43	spliceosomal complex disassembly	5.34063	0.122373	5.21826	-5.09589	C1orf69
C3orf18	39	FLT3LG	43	spliceosomal complex disassembly	22.4452	0.613937	21.8313	-21.2173	C3orf18
CA11	39	FLT3LG	43	spliceosomal complex disassembly	24.387	0.914351	23.4727	-22.5583	CA11
CALY	39	FLT3LG	43	spliceosomal complex disassembly	19.9207	0.682795	19.2379	-18.5552	CALY
CEACAM21	39	FLT3LG	43	spliceosomal complex disassembly	6.29083	0.304388	5.98644	-5.68206	CEACAM21
CPA5	39	FLT3LG	43	spliceosomal complex disassembly	3.98141	0.142826	3.83858	-3.69575	CPA5
CPNE7	39	FLT3LG	43	spliceosomal complex disassembly	8.1984	0.341289	7.85711	-7.51582	CPNE7
CYTH4	39	FLT3LG	43	spliceosomal complex disassembly	26.2507	0.764923	25.4858	-24.7209	CYTH4
DDX24	39	FLT3LG	43	spliceosomal complex disassembly	8.03552	0.18403	7.85149	-7.66746	DDX24
DPP3	39	FLT3LG	43	spliceosomal complex disassembly	13.7549	0.369254	13.3856	-13.0164	DPP3
EPHB6	39	FLT3LG	43	spliceosomal complex disassembly	44.793	1.04068	43.7523	-42.7116	EPHB6
FLT3LG	39	FLT3LG	43	spliceosomal complex disassembly	43.6368	1.54425	42.0926	-40.5483	FLT3LG
FXYD7	39	FLT3LG	43	spliceosomal complex disassembly	7.74679	0.305841	7.44095	-7.13511	FXYD7
GTF2F1	39	FLT3LG	43	spliceosomal complex disassembly	31.8911	0.652989	31.2381	-30.5851	GTF2F1
HAR1B	39	FLT3LG	43	spliceosomal complex disassembly	11.8229	0.300666	11.5223	-11.2216	HAR1B
IL27RA	39	FLT3LG	43	spliceosomal complex disassembly	18.6813	0.69498	17.9863	-17.2913	IL27RA
IL2RG	39	FLT3LG	43	spliceosomal complex disassembly	18.2016	0.411044	17.7906	-17.3795	IL2RG
KIAA1967	39	FLT3LG	43	spliceosomal complex disassembly	28.6794	0.524702	28.1547	-27.63	KIAA1967
LGR6	39	FLT3LG	43	spliceosomal complex disassembly	25.9994	0.645137	25.3542	-24.7091	LGR6
LIME1	39	FLT3LG	43	spliceosomal complex disassembly	18.874	0.864014	18.01	-17.146	LIME1
LOC129293	39	FLT3LG	43	spliceosomal complex disassembly	7.25945	0.273106	6.98635	-6.71324	LOC129293
NCRNA00092	39	FLT3LG	43	spliceosomal complex disassembly	34.1934	0.868125	33.3253	-32.4571	NCRNA00092
OPA3	39	FLT3LG	43	spliceosomal complex disassembly	34.0036	0.608148	33.3955	-32.7873	OPA3
PBXIP1	39	FLT3LG	43	spliceosomal complex disassembly	34.8631	0.937863	33.9252	-32.9874	PBXIP1
PPM1M	39	FLT3LG	43	spliceosomal complex disassembly	10.099	0.44324	9.65578	-9.21254	PPM1M
RNF26	39	FLT3LG	43	spliceosomal complex disassembly	25.0698	0.448943	24.6209	-24.1719	RNF26
S1PR4	39	FLT3LG	43	spliceosomal complex disassembly	5.44885	0.322694	5.12616	-4.80346	S1PR4
SERPINF2	39	FLT3LG	43	spliceosomal complex disassembly	14.2971	0.528114	13.769	-13.2409	SERPINF2
SIGIRR	39	FLT3LG	43	spliceosomal complex disassembly	35.4644	1.50018	33.9643	-32.4641	SIGIRR
SLC16A11	39	FLT3LG	43	spliceosomal complex disassembly	30.8669	0.945714	29.9212	-28.9755	SLC16A11
SLC35A4	39	FLT3LG	43	spliceosomal complex disassembly	28.4073	0.585123	27.8221	-27.237	SLC35A4
SMARCD2	39	FLT3LG	43	spliceosomal complex disassembly	22.5923	0.394846	22.1974	-21.8026	SMARCD2
SMARCD3	39	FLT3LG	43	spliceosomal complex disassembly	26.5851	0.672712	25.9124	-25.2397	SMARCD3
TFIP11	39	FLT3LG	43	spliceosomal complex disassembly	22.2246	0.570863	21.6538	-21.0829	TFIP11
TMEM149	39	FLT3LG	43	spliceosomal complex disassembly	18.7771	0.924978	17.8521	-16.9271	TMEM149
TNFRSF14	39	FLT3LG	43	spliceosomal complex disassembly	48.062	1.14503	46.917	-45.772	TNFRSF14
UBTF	39	FLT3LG	43	spliceosomal complex disassembly	56.8566	0.729686	56.1269	-55.3972	UBTF
UNC45A	39	FLT3LG	43	spliceosomal complex disassembly	10.7783	0.192841	10.5855	-10.3926	UNC45A
VARS	39	FLT3LG	43	spliceosomal complex disassembly	29.0052	0.545807	28.4594	-27.9136	VARS
ANP32C	38	PABPC3	43	transcription-coupled nucleotide-excision repair	8.53736	1.44097	7.0964	-5.65543	ANP32C
CSNK2A1P	38	PABPC3	43	transcription-coupled nucleotide-excision repair	6.61593	1.1662	5.44973	-4.28353	CSNK2A1P
EEF1D	38	PABPC3	43	transcription-coupled nucleotide-excision repair	29.7156	0.170392	29.5452	-29.3748	EEF1D
EIF3CL	38	PABPC3	43	transcription-coupled nucleotide-excision repair	7.96182	2.50317	5.45865	-2.95547	EIF3CL
ERCC1	38	PABPC3	43	transcription-coupled nucleotide-excision repair	16.4222	0.0985068	16.3237	-16.2252	ERCC1
F8A3	38	PABPC3	43	transcription-coupled nucleotide-excision repair	4.84304	1.07463	3.76841	-2.69378	F8A3
FAM10A4	38	PABPC3	43	transcription-coupled nucleotide-excision repair	4.41527	0.909966	3.50531	-2.59534	FAM10A4
FKBP1P1	38	PABPC3	43	transcription-coupled nucleotide-excision repair	8.03394	1.07121	6.96273	-5.89152	FKBP1P1
GPS1	38	PABPC3	43	transcription-coupled nucleotide-excision repair	31.4943	0.141664	31.3526	-31.211	GPS1
GTF2IP1	38	PABPC3	43	transcription-coupled nucleotide-excision repair	8.06904	2.01308	6.05596	-4.04287	GTF2IP1
HNRPA1L.2	38	PABPC3	43	transcription-coupled nucleotide-excision repair	9.96217	2.58425	7.37792	-4.79368	HNRPA1L-2
HSP90AB2P	38	PABPC3	43	transcription-coupled nucleotide-excision repair	15.4246	3.17226	12.2523	-9.08005	HSP90AB2P
LOC100129096	38	PABPC3	43	transcription-coupled nucleotide-excision repair	4.93029	0.604656	4.32563	-3.72097	LOC100129096
LOC100130009	38	PABPC3	43	transcription-coupled nucleotide-excision repair	9.24614	1.66644	7.5797	-5.91326	LOC100130009
LOC100287653	38	PABPC3	43	transcription-coupled nucleotide-excision repair	9.13069	1.52018	7.6105	-6.09032	LOC100287653
LOC100289396	38	PABPC3	43	transcription-coupled nucleotide-excision repair	8.21331	0.351255	7.86205	-7.5108	LOC100289396
LOC284441	38	PABPC3	43	transcription-coupled nucleotide-excision repair	14.0157	1.93175	12.084	-10.1522	LOC284441
LOC284685	38	PABPC3	43	transcription-coupled nucleotide-excision repair	20.1052	4.93337	15.1718	-10.2385	LOC284685
LOC389168	38	PABPC3	43	transcription-coupled nucleotide-excision repair	6.71347	0.705902	6.00757	-5.30166	LOC389168
LOC401010	38	PABPC3	43	transcription-coupled nucleotide-excision repair	16.3607	2.52448	13.8362	-11.3118	LOC401010
LOC407835	38	PABPC3	43	transcription-coupled nucleotide-excision repair	15.7673	2.76394	13.0034	-10.2394	LOC407835
LOC440311	38	PABPC3	43	transcription-coupled nucleotide-excision repair	13.9848	1.99267	11.9921	-9.99948	LOC440311
LOC643446	38	PABPC3	43	transcription-coupled nucleotide-excision repair	13.0469	2.55007	10.4968	-7.94678	LOC643446
LOC644390	38	PABPC3	43	transcription-coupled nucleotide-excision repair	22.0538	3.35692	18.6969	-15.34	LOC644390
LOC644422	38	PABPC3	43	transcription-coupled nucleotide-excision repair	14.0009	3.1671	10.8338	-7.66668	LOC644422
LOC644456	38	PABPC3	43	transcription-coupled nucleotide-excision repair	10.7952	3.05681	7.73841	-4.6816	LOC644456
LOC645181	38	PABPC3	43	transcription-coupled nucleotide-excision repair	12.8007	2.15391	10.6468	-8.49286	LOC645181
LOC646791	38	PABPC3	43	transcription-coupled nucleotide-excision repair	24.8404	3.79194	21.0485	-17.2565	LOC646791
LOC646817	38	PABPC3	43	transcription-coupled nucleotide-excision repair	19.826	3.50239	16.3236	-12.8212	LOC646817
LOC648927	38	PABPC3	43	transcription-coupled nucleotide-excision repair	17.7069	2.40299	15.3039	-12.9009	LOC648927
LOC653269	38	PABPC3	43	transcription-coupled nucleotide-excision repair	23.2285	3.28826	19.9403	-16.652	LOC653269
LOC653781	38	PABPC3	43	transcription-coupled nucleotide-excision repair	13.8099	1.83174	11.9782	-10.1464	LOC653781
LOC723972	38	PABPC3	43	transcription-coupled nucleotide-excision repair	21.744	3.66595	18.0781	-14.4121	LOC723972
LOC729535	38	PABPC3	43	transcription-coupled nucleotide-excision repair	3.46136	0.465361	2.996	-2.53064	LOC729535
LYPLA2P1	38	PABPC3	43	transcription-coupled nucleotide-excision repair	9.27515	1.90949	7.36566	-5.45618	LYPLA2P1
PA2G4P4	38	PABPC3	43	transcription-coupled nucleotide-excision repair	21.9274	2.32699	19.6004	-17.2734	PA2G4P4
PABPC3	38	PABPC3	43	transcription-coupled nucleotide-excision repair	24.8544	5.22769	19.6267	-14.399	PABPC3
PDIA3P	38	PABPC3	43	transcription-coupled nucleotide-excision repair	3.122	0.34344	2.77856	-2.43512	PDIA3P
POTEE	38	PABPC3	43	transcription-coupled nucleotide-excision repair	12.5587	2.57435	9.98437	-7.41003	POTEE
PRR7	38	PABPC3	43	transcription-coupled nucleotide-excision repair	3.42592	0.0150997	3.41082	-3.39572	PRR7
SERGEF	38	PABPC3	43	transcription-coupled nucleotide-excision repair	11.107	0.070644	11.0364	-10.9657	SERGEF
TAF1L	38	PABPC3	43	transcription-coupled nucleotide-excision repair	6.91834	1.08901	5.82934	-4.74033	TAF1L
UBE2MP1	38	PABPC3	43	transcription-coupled nucleotide-excision repair	18.0749	2.70736	15.3675	-12.6602	UBE2MP1
ACPL2	37	P2RY5	47	podosome assembly	9.17906	0.371965	8.80709	-8.43512	ACPL2
ACSF3	37	P2RY5	47	podosome assembly	4.37837	0.101808	4.27657	-4.17476	ACSF3
AES	37	P2RY5	47	podosome assembly	15.4285	0.283975	15.1445	-14.8605	AES
AKAP7	37	P2RY5	47	podosome assembly	27.05	0.931236	26.1188	-25.1875	AKAP7
AKTIP	37	P2RY5	47	podosome assembly	16.4016	0.880231	15.5213	-14.6411	AKTIP
C4orf23	37	P2RY5	47	podosome assembly	17.8582	0.0653423	17.7928	-17.7275	C4orf23
C6orf192	37	P2RY5	47	podosome assembly	4.59341	0.196121	4.39729	-4.20116	C6orf192
CA5B	37	P2RY5	47	podosome assembly	15.263	0.819986	14.443	-13.623	CA5B
CCM2	37	P2RY5	47	podosome assembly	20.2424	0.270908	19.9715	-19.7005	CCM2
CRY1	37	P2RY5	47	podosome assembly	27.9795	1.03392	26.9455	-25.9116	CRY1
CTSO	37	P2RY5	47	podosome assembly	34.6781	0.992586	33.6855	-32.6929	CTSO
CYP4V2	37	P2RY5	47	podosome assembly	8.49484	0.432765	8.06207	-7.62931	CYP4V2
DKFZp686E2433	37	P2RY5	47	podosome assembly	9.09938	0.592138	8.50724	-7.91511	DKFZp686E2433
ESR1	37	P2RY5	47	podosome assembly	8.34715	0.158221	8.18893	-8.03071	ESR1
FAM134C	37	P2RY5	47	podosome assembly	5.38256	0.115442	5.26712	-5.15167	FAM134C
GALNT11	37	P2RY5	47	podosome assembly	39.4354	0.984948	38.4504	-37.4655	GALNT11
KLHL22	37	P2RY5	47	podosome assembly	13.4172	0.133043	13.2841	-13.1511	KLHL22
L3MBTL4	37	P2RY5	47	podosome assembly	7.37114	0.216454	7.15468	-6.93823	L3MBTL4
LOC144571	37	P2RY5	47	podosome assembly	26.4175	0.856299	25.5612	-24.7049	LOC144571
MXD4	37	P2RY5	47	podosome assembly	24.7976	0.304472	24.4931	-24.1886	MXD4
MYLIP	37	P2RY5	47	podosome assembly	12.1973	0.421302	11.776	-11.3547	MYLIP
NCF1	37	P2RY5	47	podosome assembly	9.14316	1.35069	7.79247	-6.44179	NCF1
NCF1B	37	P2RY5	47	podosome assembly	10.0304	1.49286	8.53758	-7.04472	NCF1B
NCF1C	37	P2RY5	47	podosome assembly	9.17334	1.50564	7.6677	-6.16206	NCF1C
NMT2	37	P2RY5	47	podosome assembly	25.7474	0.906089	24.8413	-23.9353	NMT2
ORAI3	37	P2RY5	47	podosome assembly	4.62374	0.129702	4.49404	-4.36434	ORAI3
P2RY5	37	P2RY5	47	podosome assembly	46.9103	1.79625	45.114	-43.3178	P2RY5
PAFAH2	37	P2RY5	47	podosome assembly	12.9465	0.469973	12.4765	-12.0065	PAFAH2
PNRC1	37	P2RY5	47	podosome assembly	32.7311	0.827699	31.9034	-31.0757	PNRC1
PRKAG2	37	P2RY5	47	podosome assembly	18.9093	0.932801	17.9765	-17.0437	PRKAG2
PRR3	37	P2RY5	47	podosome assembly	22.7972	0.0665607	22.7306	-22.6641	PRR3
PVRIG	37	P2RY5	47	podosome assembly	5.12425	0.240586	4.88367	-4.64308	PVRIG
SARS2	37	P2RY5	47	podosome assembly	42.122	0.139102	41.9829	-41.8438	SARS2
SLC43A1	37	P2RY5	47	podosome assembly	14.2816	0.0612343	14.2203	-14.1591	SLC43A1
SLC46A3	37	P2RY5	47	podosome assembly	9.70101	0.410649	9.29036	-8.87971	SLC46A3
SPRY2	37	P2RY5	47	podosome assembly	27.9449	0.824745	27.1201	-26.2954	SPRY2
ST6GALNAC3	37	P2RY5	47	podosome assembly	35.2881	0.878738	34.4093	-33.5306	ST6GALNAC3
SYTL2	37	P2RY5	47	podosome assembly	6.53845	0.2025	6.33595	-6.13345	SYTL2
TMEM220	37	P2RY5	47	podosome assembly	18.7212	0.736309	17.9849	-17.2486	TMEM220
UXS1	37	P2RY5	47	podosome assembly	7.04701	0.191842	6.85517	-6.66333	UXS1
ZNF204	37	P2RY5	47	podosome assembly	26.9304	1.034	25.8964	-24.8624	ZNF204
ZNF223	37	P2RY5	47	podosome assembly	22.8977	1.17312	21.7246	-20.5515	ZNF223
ZNF25	37	P2RY5	47	podosome assembly	26.9226	1.26922	25.6534	-24.3842	ZNF25
ZNF285A	37	P2RY5	47	podosome assembly	10.4166	0.537224	9.87937	-9.34214	ZNF285A
ZNF502	37	P2RY5	47	podosome assembly	36.2701	1.6692	34.601	-32.9318	ZNF502
ZNF677	37	P2RY5	47	podosome assembly	20.8398	0.77028	20.0695	-19.2992	ZNF677
ZNF837	37	P2RY5	47	podosome assembly	6.87121	0.145339	6.72587	-6.58053	ZNF837
ADAMTS1	36	IFI44L	47	cellular response to type I interferon	58.9597	1.76365	57.1961	-55.4324	ADAMTS1
AGTR1	36	IFI44L	47	cellular response to type I interferon	21.0442	0.420344	20.6239	-20.2035	AGTR1
APOLD1	36	IFI44L	47	cellular response to type I interferon	7.91328	0.327887	7.58539	-7.25751	APOLD1
C9orf125	36	IFI44L	47	cellular response to type I interferon	47.114	1.05728	46.0567	-44.9994	C9orf125
CHSY3	36	IFI44L	47	cellular response to type I interferon	83.1318	2.0619	81.0699	-79.008	CHSY3
CMPK2	36	IFI44L	47	cellular response to type I interferon	17.4895	2.26038	15.2292	-12.9688	CMPK2
COL15A1	36	IFI44L	47	cellular response to type I interferon	73.3877	2.21195	71.1757	-68.9638	COL15A1
COL4A1	36	IFI44L	47	cellular response to type I interferon	71.5318	2.38628	69.1455	-66.7592	COL4A1
CSGALNACT1	36	IFI44L	47	cellular response to type I interferon	38.8035	0.721618	38.0819	-37.3603	CSGALNACT1
DDX58	36	IFI44L	47	cellular response to type I interferon	26.8266	1.92047	24.9062	-22.9857	DDX58
DDX60	36	IFI44L	47	cellular response to type I interferon	32.4136	3.18592	29.2276	-26.0417	DDX60
DDX60L	36	IFI44L	47	cellular response to type I interferon	33.4218	2.10761	31.3142	-29.2066	DDX60L
DHX58	36	IFI44L	47	cellular response to type I interferon	40.0325	1.32841	38.7041	-37.3757	DHX58
DIXDC1	36	IFI44L	47	cellular response to type I interferon	32.9682	0.820493	32.1477	-31.3272	DIXDC1
FAM124B	36	IFI44L	47	cellular response to type I interferon	14.4864	0.587078	13.8993	-13.3122	FAM124B
FOLH1	36	IFI44L	47	cellular response to type I interferon	18.5115	0.549989	17.9615	-17.4115	FOLH1
HERC5	36	IFI44L	47	cellular response to type I interferon	23.4336	2.27655	21.157	-18.8805	HERC5
HERC6	36	IFI44L	47	cellular response to type I interferon	6.94	1.74764	5.19236	-3.44472	HERC6
HTR1F	36	IFI44L	47	cellular response to type I interferon	6.54537	0.219731	6.32564	-6.10591	HTR1F
IFI44	36	IFI44L	47	cellular response to type I interferon	17.7925	3.42511	14.3674	-10.9423	IFI44
IFI44L	36	IFI44L	47	cellular response to type I interferon	15.366	3.99641	11.3696	-7.37314	IFI44L
IFI6	36	IFI44L	47	cellular response to type I interferon	30.1996	2.64215	27.5574	-24.9153	IFI6
IFIT1	36	IFI44L	47	cellular response to type I interferon	14.8213	3.21538	11.6059	-8.39053	IFIT1
IFIT2	36	IFI44L	47	cellular response to type I interferon	34.9789	3.21618	31.7627	-28.5465	IFIT2
IFIT3	36	IFI44L	47	cellular response to type I interferon	46.0354	3.65612	42.3793	-38.7232	IFIT3
IRF7	36	IFI44L	47	cellular response to type I interferon	13.4924	0.751168	12.7412	-11.99	IRF7
ITGA1	36	IFI44L	47	cellular response to type I interferon	48.8796	1.458	47.4216	-45.9636	ITGA1
KCNJ8	36	IFI44L	47	cellular response to type I interferon	32.7737	0.982603	31.7911	-30.8085	KCNJ8
LPPR4	36	IFI44L	47	cellular response to type I interferon	23.3643	0.717614	22.6467	-21.9291	LPPR4
MX1	36	IFI44L	47	cellular response to type I interferon	4.67118	1.68999	2.98119	-1.29121	MX1
NID2	36	IFI44L	47	cellular response to type I interferon	57.1289	2.07121	55.0577	-52.9865	NID2
OAS1	36	IFI44L	47	cellular response to type I interferon	1.72777	0.458493	1.26928	-0.810788	OAS1
OAS2	36	IFI44L	47	cellular response to type I interferon	5.88883	1.40518	4.48365	-3.07847	OAS2
OAS3	36	IFI44L	47	cellular response to type I interferon	18.0446	1.73958	16.305	-14.5654	OAS3
PAMR1	36	IFI44L	47	cellular response to type I interferon	28.6242	0.783337	27.8409	-27.0576	PAMR1
PHLDB2	36	IFI44L	47	cellular response to type I interferon	18.6838	0.519882	18.164	-17.6441	PHLDB2
RGNEF	36	IFI44L	47	cellular response to type I interferon	48.7778	1.25992	47.5179	-46.2579	RGNEF
RHOB	36	IFI44L	47	cellular response to type I interferon	44.9756	0.803529	44.1721	-43.3686	RHOB
RNASE1	36	IFI44L	47	cellular response to type I interferon	15.3297	0.438407	14.8913	-14.4529	RNASE1
RNF152	36	IFI44L	47	cellular response to type I interferon	35.5188	1.17	34.3488	-33.1788	RNF152
RSAD2	36	IFI44L	47	cellular response to type I interferon	16.4831	3.1742	13.3089	-10.1347	RSAD2
SLC6A1	36	IFI44L	47	cellular response to type I interferon	25.4494	0.642448	24.8069	-24.1645	SLC6A1
SPAG6	36	IFI44L	47	cellular response to type I interferon	2.01328	0.180399	1.83288	-1.65248	SPAG6
THSD7A	36	IFI44L	47	cellular response to type I interferon	16.5276	0.547543	15.9801	-15.4325	THSD7A
TMEM26	36	IFI44L	47	cellular response to type I interferon	3.81886	0.121884	3.69698	-3.57509	TMEM26
USP18	36	IFI44L	47	cellular response to type I interferon	5.12392	1.75092	3.373	-1.62208	USP18
XAF1	36	IFI44L	47	cellular response to type I interferon	46.9807	2.21446	44.7663	-42.5518	XAF1
ACTR2	35	ECSCR	47	cellular response to leptin stimulus	27.7639	0.481535	27.2824	-26.8008	ACTR2
ANXA3	35	ECSCR	47	cellular response to leptin stimulus	16.4666	0.505538	15.9611	-15.4556	ANXA3
ASB9	35	ECSCR	47	cellular response to leptin stimulus	27.715	1.16057	26.5544	-25.3939	ASB9
C18orf34	35	ECSCR	47	cellular response to leptin stimulus	5.26916	0.349885	4.91928	-4.56939	C18orf34
C2orf29	35	ECSCR	47	cellular response to leptin stimulus	3.42618	0.0712557	3.35493	-3.28367	C2orf29
CALCRL	35	ECSCR	47	cellular response to leptin stimulus	56.4964	1.73111	54.7653	-53.0342	CALCRL
CCDC102B	35	ECSCR	47	cellular response to leptin stimulus	13.6708	0.427957	13.2429	-12.8149	CCDC102B
CMAS	35	ECSCR	47	cellular response to leptin stimulus	6.91972	0.138261	6.78146	-6.6432	CMAS
CRNKL1	35	ECSCR	47	cellular response to leptin stimulus	4.176	0.129601	4.0464	-3.9168	CRNKL1
CYTL1	35	ECSCR	47	cellular response to leptin stimulus	11.8951	0.728004	11.1671	-10.4391	CYTL1
DLD	35	ECSCR	47	cellular response to leptin stimulus	31.2327	0.29965	30.9331	-30.6334	DLD
DNAJC21	35	ECSCR	47	cellular response to leptin stimulus	8.75141	0.172665	8.57875	-8.40608	DNAJC21
ECSCR	35	ECSCR	47	cellular response to leptin stimulus	35.4592	2.05445	33.4047	-31.3502	ECSCR
EPHX4	35	ECSCR	47	cellular response to leptin stimulus	10.1112	0.532816	9.57835	-9.04554	EPHX4
ERI1	35	ECSCR	47	cellular response to leptin stimulus	15.1978	0.234932	14.9629	-14.7279	ERI1
FAM162B	35	ECSCR	47	cellular response to leptin stimulus	18.3651	0.802778	17.5623	-16.7595	FAM162B
FLJ42709	35	ECSCR	47	cellular response to leptin stimulus	24.1408	0.745473	23.3953	-22.6498	FLJ42709
GIPC2	35	ECSCR	47	cellular response to leptin stimulus	16.125	0.940547	15.1845	-14.244	GIPC2
GNG11	35	ECSCR	47	cellular response to leptin stimulus	21.7215	0.837227	20.8843	-20.0471	GNG11
HSPA4	35	ECSCR	47	cellular response to leptin stimulus	9.93653	0.316105	9.62043	-9.30432	HSPA4
KIAA1429	35	ECSCR	47	cellular response to leptin stimulus	26.2914	0.392815	25.8986	-25.5058	KIAA1429
KLHL12	35	ECSCR	47	cellular response to leptin stimulus	10.3038	0.169398	10.1344	-9.96499	KLHL12
KRT222P	35	ECSCR	47	cellular response to leptin stimulus	9.06234	0.516893	8.54545	-8.02855	KRT222P
LBR	35	ECSCR	47	cellular response to leptin stimulus	12.071	0.244144	11.8268	-11.5827	LBR
LEPR	35	ECSCR	47	cellular response to leptin stimulus	36.826	0.8882	35.9378	-35.0496	LEPR
LOC339524	35	ECSCR	47	cellular response to leptin stimulus	16.6379	0.540702	16.0972	-15.5565	LOC339524
LOC400831	35	ECSCR	47	cellular response to leptin stimulus	4.02926	0.22322	3.80604	-3.58282	LOC400831
LRRC70	35	ECSCR	47	cellular response to leptin stimulus	13.2795	0.898457	12.3811	-11.4826	LRRC70
LYVE1	35	ECSCR	47	cellular response to leptin stimulus	6.40959	0.217886	6.19171	-5.97382	LYVE1
MAPRE1	35	ECSCR	47	cellular response to leptin stimulus	18.4207	0.333391	18.0873	-17.754	MAPRE1
NOSTRIN	35	ECSCR	47	cellular response to leptin stimulus	8.68326	0.553042	8.13022	-7.57718	NOSTRIN
NUCKS1	35	ECSCR	47	cellular response to leptin stimulus	6.46022	0.158448	6.30178	-6.14333	NUCKS1
OSBPL9	35	ECSCR	47	cellular response to leptin stimulus	9.31221	0.11667	9.19554	-9.07887	OSBPL9
PHAX	35	ECSCR	47	cellular response to leptin stimulus	11.3192	0.32594	10.9933	-10.6674	PHAX
PPPDE1	35	ECSCR	47	cellular response to leptin stimulus	19.0876	0.198372	18.8892	-18.6908	PPPDE1
PTEN	35	ECSCR	47	cellular response to leptin stimulus	4.80148	0.0836164	4.71786	-4.63424	PTEN
RPAP3	35	ECSCR	47	cellular response to leptin stimulus	22.7005	0.336843	22.3637	-22.0268	RPAP3
RUNDC3B	35	ECSCR	47	cellular response to leptin stimulus	15.0752	0.879133	14.196	-13.3169	RUNDC3B
SKIV2L2	35	ECSCR	47	cellular response to leptin stimulus	46.7294	0.645553	46.0839	-45.4383	SKIV2L2
ST13	35	ECSCR	47	cellular response to leptin stimulus	13.3175	0.264531	13.053	-12.7885	ST13
STARD7	35	ECSCR	47	cellular response to leptin stimulus	7.3351	0.065596	7.2695	-7.2039	STARD7
TCEAL7	35	ECSCR	47	cellular response to leptin stimulus	29.1984	1.11565	28.0827	-26.9671	TCEAL7
TM4SF18	35	ECSCR	47	cellular response to leptin stimulus	34.1772	1.83902	32.3382	-30.4992	TM4SF18
TMEM195	35	ECSCR	47	cellular response to leptin stimulus	7.03352	0.245614	6.7879	-6.54229	TMEM195
TPD52L1	35	ECSCR	47	cellular response to leptin stimulus	22.3005	0.66874	21.6317	-20.963	TPD52L1
TSPAN12	35	ECSCR	47	cellular response to leptin stimulus	20.1923	0.8884	19.3039	-18.4155	TSPAN12
UBR7	35	ECSCR	47	cellular response to leptin stimulus	14.3929	0.153977	14.239	-14.085	UBR7
ACSM5	34	ZNF45	48	negative regulation of macrophage activation	13.2779	0.72536	12.5525	-11.8271	ACSM5
ALOX15B	34	ZNF45	48	negative regulation of macrophage activation	26.3533	1.05421	25.2991	-24.2449	ALOX15B
BIRC7	34	ZNF45	48	negative regulation of macrophage activation	8.85755	0.381072	8.47648	-8.09541	BIRC7
BPI	34	ZNF45	48	negative regulation of macrophage activation	15.0057	0.511964	14.4937	-13.9817	BPI
CHI3L1	34	ZNF45	48	negative regulation of macrophage activation	36.6754	1.37536	35.3	-33.9247	CHI3L1
CYP4F22	34	ZNF45	48	negative regulation of macrophage activation	13.1515	0.243907	12.9076	-12.6637	CYP4F22
DNASE2B	34	ZNF45	48	negative regulation of macrophage activation	9.68285	0.743734	8.93911	-8.19538	DNASE2B
FABP3	34	ZNF45	48	negative regulation of macrophage activation	4.93243	0.530217	4.40222	-3.872	FABP3
FUCA1	34	ZNF45	48	negative regulation of macrophage activation	6.4398	0.305523	6.13428	-5.82876	FUCA1
GPNMB	34	ZNF45	48	negative regulation of macrophage activation	36.4438	1.92389	34.5199	-32.596	GPNMB
HAMP	34	ZNF45	48	negative regulation of macrophage activation	5.30658	0.071484	5.2351	-5.16361	HAMP
KCNJ5	34	ZNF45	48	negative regulation of macrophage activation	13.6878	0.998821	12.689	-11.6902	KCNJ5
LOC388559	34	ZNF45	48	negative regulation of macrophage activation	26.3447	1.23173	25.113	-23.8813	LOC388559
MMP9	34	ZNF45	48	negative regulation of macrophage activation	27.2424	0.560184	26.6822	-26.122	MMP9
NR1H3	34	ZNF45	48	negative regulation of macrophage activation	54.9119	1.16875	53.7431	-52.5744	NR1H3
PDE6G	34	ZNF45	48	negative regulation of macrophage activation	5.60658	0.244524	5.36206	-5.11753	PDE6G
PLA2G7	34	ZNF45	48	negative regulation of macrophage activation	49.3742	1.75508	47.6192	-45.8641	PLA2G7
SIGLEC8	34	ZNF45	48	negative regulation of macrophage activation	7.01367	0.466367	6.5473	-6.08093	SIGLEC8
SLC29A3	34	ZNF45	48	negative regulation of macrophage activation	41.4574	1.97253	39.4849	-37.5124	SLC29A3
SLC47A1	34	ZNF45	48	negative regulation of macrophage activation	4.26633	0.286541	3.97979	-3.69325	SLC47A1
VAV3	34	ZNF45	48	negative regulation of macrophage activation	4.43041	0.222253	4.20816	-3.98591	VAV3
ZFP14	34	ZNF45	48	negative regulation of macrophage activation	17.6937	1.46384	16.2298	-14.766	ZFP14
ZNF17	34	ZNF45	48	negative regulation of macrophage activation	12.548	1.3232	11.2248	-9.9016	ZNF17
ZNF175	34	ZNF45	48	negative regulation of macrophage activation	13.1518	0.688828	12.4629	-11.7741	ZNF175
ZNF180	34	ZNF45	48	negative regulation of macrophage activation	21.2113	1.93033	19.2809	-17.3506	ZNF180
ZNF2	34	ZNF45	48	negative regulation of macrophage activation	4.30615	0.385931	3.92021	-3.53428	ZNF2
ZNF211	34	ZNF45	48	negative regulation of macrophage activation	71.5141	1.71063	69.8035	-68.0929	ZNF211
ZNF222	34	ZNF45	48	negative regulation of macrophage activation	7.56559	0.909726	6.65586	-5.74614	ZNF222
ZNF225	34	ZNF45	48	negative regulation of macrophage activation	29.9009	2.39353	27.5074	-25.1138	ZNF225
ZNF227	34	ZNF45	48	negative regulation of macrophage activation	27.7392	2.55859	25.1806	-22.6221	ZNF227
ZNF230	34	ZNF45	48	negative regulation of macrophage activation	11.5096	1.98733	9.52226	-7.53492	ZNF230
ZNF235	34	ZNF45	48	negative regulation of macrophage activation	16.6391	1.35616	15.283	-13.9268	ZNF235
ZNF274	34	ZNF45	48	negative regulation of macrophage activation	28.9724	1.22723	27.7452	-26.518	ZNF274
ZNF283	34	ZNF45	48	negative regulation of macrophage activation	6.59768	0.696947	5.90073	-5.20378	ZNF283
ZNF304	34	ZNF45	48	negative regulation of macrophage activation	19.0586	2.47445	16.5842	-14.1097	ZNF304
ZNF320	34	ZNF45	48	negative regulation of macrophage activation	11.4596	0.704984	10.7547	-10.0497	ZNF320
ZNF329	34	ZNF45	48	negative regulation of macrophage activation	5.35634	0.663457	4.69288	-4.02942	ZNF329
ZNF382	34	ZNF45	48	negative regulation of macrophage activation	13.5633	0.8696	12.6937	-11.8241	ZNF382
ZNF434	34	ZNF45	48	negative regulation of macrophage activation	19.2222	0.891277	18.3309	-17.4396	ZNF434
ZNF45	34	ZNF45	48	negative regulation of macrophage activation	21.2553	2.60817	18.6471	-16.0389	ZNF45
ZNF548	34	ZNF45	48	negative regulation of macrophage activation	26.4363	1.30481	25.1315	-23.8267	ZNF548
ZNF566	34	ZNF45	48	negative regulation of macrophage activation	12.9648	1.06216	11.9026	-10.8404	ZNF566
ZNF607	34	ZNF45	48	negative regulation of macrophage activation	16.3385	1.36618	14.9723	-13.6061	ZNF607
ZNF615	34	ZNF45	48	negative regulation of macrophage activation	15.3786	1.68864	13.6899	-12.0013	ZNF615
ZNF766	34	ZNF45	48	negative regulation of macrophage activation	7.35287	0.737853	6.61502	-5.87717	ZNF766
ZNF773	34	ZNF45	48	negative regulation of macrophage activation	16.1283	1.07793	15.0504	-13.9724	ZNF773
ZNF776	34	ZNF45	48	negative regulation of macrophage activation	51.7268	2.59152	49.1353	-46.5438	ZNF776
ZNF780A	34	ZNF45	48	negative regulation of macrophage activation	17.1626	1.28037	15.8822	-14.6019	ZNF780A
ACTB	33	C5orf44	49	platelet aggregation	7.23207	0.617012	6.61506	-5.99805	ACTB
ACTG1	33	C5orf44	49	platelet aggregation	3.40089	0.264503	3.13639	-2.87189	ACTG1
ARPC1B	33	C5orf44	49	platelet aggregation	7.27032	0.343654	6.92667	-6.58302	ARPC1B
BPGM	33	C5orf44	49	platelet aggregation	10.1947	0.347944	9.84679	-9.49884	BPGM
C10orf97	33	C5orf44	49	platelet aggregation	24.0712	0.743313	23.3279	-22.5846	C10orf97
C1orf149	33	C5orf44	49	platelet aggregation	22.881	0.510111	22.3709	-21.8608	C1orf149
C1orf174	33	C5orf44	49	platelet aggregation	11.779	0.299046	11.4799	-11.1809	C1orf174
C2orf64	33	C5orf44	49	platelet aggregation	69.3484	1.5248	67.8236	-66.2988	C2orf64
C3orf33	33	C5orf44	49	platelet aggregation	12.0829	0.323612	11.7593	-11.4357	C3orf33
C4orf33	33	C5orf44	49	platelet aggregation	31.14	0.767431	30.3726	-29.6051	C4orf33
C5orf28	33	C5orf44	49	platelet aggregation	46.1973	1.41774	44.7795	-43.3618	C5orf28
C5orf44	33	C5orf44	49	platelet aggregation	69.122	1.57325	67.5487	-65.9754	C5orf44
CAPZB	33	C5orf44	49	platelet aggregation	14.3693	0.856712	13.5126	-12.6559	CAPZB
CCDC104	33	C5orf44	49	platelet aggregation	21.6373	0.480575	21.1567	-20.6761	CCDC104
COTL1	33	C5orf44	49	platelet aggregation	3.40586	0.362697	3.04316	-2.68046	COTL1
CRYZL1	33	C5orf44	49	platelet aggregation	29.6829	0.7296	28.9533	-28.2237	CRYZL1
DNAJC24	33	C5orf44	49	platelet aggregation	20.3283	0.666159	19.6621	-18.9959	DNAJC24
FAM92A1	33	C5orf44	49	platelet aggregation	4.971	0.170078	4.80092	-4.63084	FAM92A1
FERMT3	33	C5orf44	49	platelet aggregation	10.2446	0.317099	9.92752	-9.61042	FERMT3
GIN1	33	C5orf44	49	platelet aggregation	47.955	1.10594	46.8491	-45.7431	GIN1
KCTD6	33	C5orf44	49	platelet aggregation	11.344	0.371815	10.9721	-10.6003	KCTD6
LOC729338	33	C5orf44	49	platelet aggregation	5.76257	0.188202	5.57437	-5.38617	LOC729338
LOH12CR2	33	C5orf44	49	platelet aggregation	7.93084	0.231507	7.69933	-7.46782	LOH12CR2
METTL10	33	C5orf44	49	platelet aggregation	32.4717	0.769557	31.7022	-30.9326	METTL10
METTL4	33	C5orf44	49	platelet aggregation	18.1789	0.578821	17.6001	-17.0213	METTL4
MTIF3	33	C5orf44	49	platelet aggregation	13.8513	0.329435	13.5219	-13.1925	MTIF3
MTMR14	33	C5orf44	49	platelet aggregation	2.88128	0.199698	2.68158	-2.48188	MTMR14
NKIRAS1	33	C5orf44	49	platelet aggregation	17.151	0.421393	16.7296	-16.3082	NKIRAS1
OXNAD1	33	C5orf44	49	platelet aggregation	9.13236	0.345354	8.78701	-8.44166	OXNAD1
OXSM	33	C5orf44	49	platelet aggregation	31.737	1.02795	30.7091	-29.6811	OXSM
PIGH	33	C5orf44	49	platelet aggregation	28.6808	0.607362	28.0735	-27.4661	PIGH
PYROXD1	33	C5orf44	49	platelet aggregation	33.0461	0.935368	32.1107	-31.1754	PYROXD1
RHOG	33	C5orf44	49	platelet aggregation	21.528	0.792233	20.7358	-19.9436	RHOG
RNU4ATAC	33	C5orf44	49	platelet aggregation	3.76574	0.098284	3.66745	-3.56917	RNU4ATAC
RNU7	33	C5orf44	49	platelet aggregation	4.18863	0.119124	4.06951	-3.95039	RNU7
RPS6KA1	33	C5orf44	49	platelet aggregation	1.82328	0.104055	1.71923	-1.61517	RPS6KA1
RWDD2A	33	C5orf44	49	platelet aggregation	11.7763	0.4345	11.3418	-10.9073	RWDD2A
SEC22C	33	C5orf44	49	platelet aggregation	17.0049	0.495476	16.5094	-16.014	SEC22C
SH3BGRL3	33	C5orf44	49	platelet aggregation	28.0255	0.585227	27.4403	-26.855	SH3BGRL3
SNAPC5	33	C5orf44	49	platelet aggregation	8.46049	0.193403	8.26708	-8.07368	SNAPC5
SUB1	33	C5orf44	49	platelet aggregation	22.1573	0.57543	21.5819	-21.0064	SUB1
SUPT3H	33	C5orf44	49	platelet aggregation	4.81656	0.13113	4.68543	-4.5543	SUPT3H
TADA3L	33	C5orf44	49	platelet aggregation	6.92715	0.234206	6.69294	-6.45874	TADA3L
TATDN3	33	C5orf44	49	platelet aggregation	49.4539	0.927176	48.5267	-47.5995	TATDN3
TMEM128	33	C5orf44	49	platelet aggregation	59.7333	1.43733	58.296	-56.8586	TMEM128
TWF2	33	C5orf44	49	platelet aggregation	11.0657	0.334028	10.7317	-10.3977	TWF2
UBA3	33	C5orf44	49	platelet aggregation	45.018	1.20371	43.8143	-42.6106	UBA3
UFM1	33	C5orf44	49	platelet aggregation	24.6315	0.765877	23.8656	-23.0998	UFM1
VASP	33	C5orf44	49	platelet aggregation	2.13793	0.205024	1.9329	-1.72788	VASP
ALDH5A1	32	ZNF860	50	negative regulation of sodium ion transmembrane transporter activity	2.60867	0.330896	2.27777	-1.94687	ALDH5A1
B4GALNT1	32	ZNF860	50	negative regulation of sodium ion transmembrane transporter activity	10.5358	0.251593	10.2842	-10.0326	B4GALNT1
BCL11A	32	ZNF860	50	negative regulation of sodium ion transmembrane transporter activity	7.70726	0.355	7.35226	-6.99726	BCL11A
CAMK2D	32	ZNF860	50	negative regulation of sodium ion transmembrane transporter activity	7.3434	0.350492	6.9929	-6.64241	CAMK2D
CDC42EP4	32	ZNF860	50	negative regulation of sodium ion transmembrane transporter activity	47.6653	0.975738	46.6895	-45.7138	CDC42EP4
CDCA7L	32	ZNF860	50	negative regulation of sodium ion transmembrane transporter activity	17.8257	0.598882	17.2268	-16.6279	CDCA7L
CNR2	32	ZNF860	50	negative regulation of sodium ion transmembrane transporter activity	9.81162	0.261799	9.54982	-9.28802	CNR2
COL4A4	32	ZNF860	50	negative regulation of sodium ion transmembrane transporter activity	9.6373	0.145596	9.49171	-9.34611	COL4A4
CXXC5	32	ZNF860	50	negative regulation of sodium ion transmembrane transporter activity	5.27273	0.341169	4.93156	-4.59039	CXXC5
CYP27C1	32	ZNF860	50	negative regulation of sodium ion transmembrane transporter activity	17.2298	0.355257	16.8745	-16.5193	CYP27C1
DSP	32	ZNF860	50	negative regulation of sodium ion transmembrane transporter activity	16.4048	0.410832	15.994	-15.5831	DSP
EFNB2	32	ZNF860	50	negative regulation of sodium ion transmembrane transporter activity	50.6077	0.678128	49.9296	-49.2515	EFNB2
EML6	32	ZNF860	50	negative regulation of sodium ion transmembrane transporter activity	11.2725	0.43303	10.8395	-10.4064	EML6
EPM2A	32	ZNF860	50	negative regulation of sodium ion transmembrane transporter activity	5.48386	0.215699	5.26816	-5.05246	EPM2A
GNA14	32	ZNF860	50	negative regulation of sodium ion transmembrane transporter activity	38.3958	0.522807	37.873	-37.3502	GNA14
GPLD1	32	ZNF860	50	negative regulation of sodium ion transmembrane transporter activity	13.0716	0.44885	12.6227	-12.1739	GPLD1
IGF2BP3	32	ZNF860	50	negative regulation of sodium ion transmembrane transporter activity	11.3198	0.340539	10.9793	-10.6387	IGF2BP3
IQWD1	32	ZNF860	50	negative regulation of sodium ion transmembrane transporter activity	2.60459	0.117482	2.4871	-2.36962	IQWD1
KIAA0040	32	ZNF860	50	negative regulation of sodium ion transmembrane transporter activity	6.16797	0.35715	5.81082	-5.45367	KIAA0040
KIAA1211	32	ZNF860	50	negative regulation of sodium ion transmembrane transporter activity	7.94749	0.113344	7.83415	-7.72081	KIAA1211
KLHL14	32	ZNF860	50	negative regulation of sodium ion transmembrane transporter activity	8.1757	0.65641	7.51929	-6.86288	KLHL14
LARGE	32	ZNF860	50	negative regulation of sodium ion transmembrane transporter activity	7.60043	0.0975312	7.5029	-7.40537	LARGE
LOC100126784	32	ZNF860	50	negative regulation of sodium ion transmembrane transporter activity	19.2893	0.49562	18.7937	-18.298	LOC100126784
LOC100130111	32	ZNF860	50	negative regulation of sodium ion transmembrane transporter activity	15.4434	0.492975	14.9504	-14.4575	LOC100130111
LOC285780	32	ZNF860	50	negative regulation of sodium ion transmembrane transporter activity	2.45993	0.136651	2.32328	-2.18663	LOC285780
LOC646976	32	ZNF860	50	negative regulation of sodium ion transmembrane transporter activity	6.29275	0.28719	6.00556	-5.71837	LOC646976
MEX3B	32	ZNF860	50	negative regulation of sodium ion transmembrane transporter activity	5.60266	0.0792589	5.5234	-5.44414	MEX3B
MYO5B	32	ZNF860	50	negative regulation of sodium ion transmembrane transporter activity	5.49812	0.0919865	5.40613	-5.31415	MYO5B
NOS2	32	ZNF860	50	negative regulation of sodium ion transmembrane transporter activity	23.8168	0.424245	23.3925	-22.9683	NOS2
NPAS2	32	ZNF860	50	negative regulation of sodium ion transmembrane transporter activity	67.1497	0.873662	66.276	-65.4024	NPAS2
ODZ4	32	ZNF860	50	negative regulation of sodium ion transmembrane transporter activity	19.8	0.212591	19.5874	-19.3748	ODZ4
OSBPL10	32	ZNF860	50	negative regulation of sodium ion transmembrane transporter activity	6.16264	0.883129	5.27952	-4.39639	OSBPL10
PAPPA	32	ZNF860	50	negative regulation of sodium ion transmembrane transporter activity	14.5565	0.440024	14.1165	-13.6765	PAPPA
PCSK9	32	ZNF860	50	negative regulation of sodium ion transmembrane transporter activity	8.33922	0.307431	8.03179	-7.72436	PCSK9
PNPLA3	32	ZNF860	50	negative regulation of sodium ion transmembrane transporter activity	6.28302	0.175435	6.10759	-5.93215	PNPLA3
PRKCE	32	ZNF860	50	negative regulation of sodium ion transmembrane transporter activity	4.1638	0.281184	3.88261	-3.60143	PRKCE
RALGPS2	32	ZNF860	50	negative regulation of sodium ion transmembrane transporter activity	13.5218	0.687761	12.834	-12.1463	RALGPS2
RCSD1	32	ZNF860	50	negative regulation of sodium ion transmembrane transporter activity	2.38186	0.170654	2.21121	-2.04055	RCSD1
SERPINA5	32	ZNF860	50	negative regulation of sodium ion transmembrane transporter activity	4.41576	0.184826	4.23094	-4.04611	SERPINA5
SLC26A9	32	ZNF860	50	negative regulation of sodium ion transmembrane transporter activity	8.34158	0.324231	8.01735	-7.69312	SLC26A9
SMOX	32	ZNF860	50	negative regulation of sodium ion transmembrane transporter activity	25.9919	0.612375	25.3796	-24.7672	SMOX
ST14	32	ZNF860	50	negative regulation of sodium ion transmembrane transporter activity	1.75025	0.126502	1.62374	-1.49724	ST14
ST6GAL1	32	ZNF860	50	negative regulation of sodium ion transmembrane transporter activity	5.22531	0.249279	4.97604	-4.72676	ST6GAL1
TCL1A	32	ZNF860	50	negative regulation of sodium ion transmembrane transporter activity	1.89277	0.378588	1.51418	-1.13559	TCL1A
TCL1B	32	ZNF860	50	negative regulation of sodium ion transmembrane transporter activity	0.413195	0.137476	0.27572	-0.138244	TCL1B
TCL6	32	ZNF860	50	negative regulation of sodium ion transmembrane transporter activity	3.4795	0.451905	3.0276	-2.57569	TCL6
TMEM108	32	ZNF860	50	negative regulation of sodium ion transmembrane transporter activity	15.262	0.170249	15.0917	-14.9215	TMEM108
TTMA	32	ZNF860	50	negative regulation of sodium ion transmembrane transporter activity	27.7477	0.3479	27.3998	-27.0519	TTMA
ZNF804A	32	ZNF860	50	negative regulation of sodium ion transmembrane transporter activity	6.89511	0.342115	6.553	-6.21088	ZNF804A
ZNF860	32	ZNF860	50	negative regulation of sodium ion transmembrane transporter activity	15.2491	1.08109	14.168	-13.0869	ZNF860
AEN	31	ZNF385C	51	intrinsic apoptotic signaling pathway by p53 class mediator	8.08286	0.591147	7.49172	-6.90057	AEN
BATF	31	ZNF385C	51	intrinsic apoptotic signaling pathway by p53 class mediator	6.11126	1.0172	5.09407	-4.07687	BATF
BCL2L10	31	ZNF385C	51	intrinsic apoptotic signaling pathway by p53 class mediator	3.58801	0.692131	2.89587	-2.20374	BCL2L10
BMF	31	ZNF385C	51	intrinsic apoptotic signaling pathway by p53 class mediator	5.67758	0.63029	5.04729	-4.417	BMF
C6orf126	31	ZNF385C	51	intrinsic apoptotic signaling pathway by p53 class mediator	0.93995	0.134545	0.805406	-0.670861	C6orf126	ATXN3
C9orf5	31	ZNF385C	51	intrinsic apoptotic signaling pathway by p53 class mediator	29.3601	0.237962	29.1222	-28.8842	C9orf5
CACNA1D	31	ZNF385C	51	intrinsic apoptotic signaling pathway by p53 class mediator	2.20304	0.325625	1.87742	-1.55179	CACNA1D
CASD1	31	ZNF385C	51	intrinsic apoptotic signaling pathway by p53 class mediator	22.8517	0.280024	22.5716	-22.2916	CASD1
CHDH	31	ZNF385C	51	intrinsic apoptotic signaling pathway by p53 class mediator	3.83436	0.691685	3.14267	-2.45099	CHDH
CRB3	31	ZNF385C	51	intrinsic apoptotic signaling pathway by p53 class mediator	1.9606	0.318295	1.6423	-1.32401	CRB3
CYB5R2	31	ZNF385C	51	intrinsic apoptotic signaling pathway by p53 class mediator	7.87709	1.43773	6.43936	-5.00163	CYB5R2
DUSP15	31	ZNF385C	51	intrinsic apoptotic signaling pathway by p53 class mediator	2.18574	0.569174	1.61657	-1.0474	DUSP15
ELF1	31	ZNF385C	51	intrinsic apoptotic signaling pathway by p53 class mediator	30.8748	0.311884	30.5629	-30.251	ELF1
FUT8	31	ZNF385C	51	intrinsic apoptotic signaling pathway by p53 class mediator	8.46962	0.864447	7.60517	-6.74072	FUT8
HPS3	31	ZNF385C	51	intrinsic apoptotic signaling pathway by p53 class mediator	14.5785	0.171112	14.4074	-14.2362	HPS3
HSP90B1	31	ZNF385C	51	intrinsic apoptotic signaling pathway by p53 class mediator	3.63897	0.367041	3.27193	-2.90488	HSP90B1
IL16	31	ZNF385C	51	intrinsic apoptotic signaling pathway by p53 class mediator	5.42538	0.83536	4.59002	-3.75466	IL16
IL17RB	31	ZNF385C	51	intrinsic apoptotic signaling pathway by p53 class mediator	2.3286	0.662252	1.66635	-1.0041	IL17RB
IRF4	31	ZNF385C	51	intrinsic apoptotic signaling pathway by p53 class mediator	17.0609	1.42663	15.6343	-14.2076	IRF4
JDP2	31	ZNF385C	51	intrinsic apoptotic signaling pathway by p53 class mediator	2.3631	0.560544	1.80256	-1.24202	JDP2
KCTD18	31	ZNF385C	51	intrinsic apoptotic signaling pathway by p53 class mediator	20.5909	0.211395	20.3795	-20.1681	KCTD18
KIAA1143	31	ZNF385C	51	intrinsic apoptotic signaling pathway by p53 class mediator	20.5774	0.124552	20.4528	-20.3283	KIAA1143
LEMD3	31	ZNF385C	51	intrinsic apoptotic signaling pathway by p53 class mediator	30.8413	0.391265	30.45	-30.0588	LEMD3
LIMD1	31	ZNF385C	51	intrinsic apoptotic signaling pathway by p53 class mediator	35.2837	1.4637	33.82	-32.3563	LIMD1
LOC100128006	31	ZNF385C	51	intrinsic apoptotic signaling pathway by p53 class mediator	3.21289	0.69348	2.51941	-1.82593	LOC100128006
LOC645431	31	ZNF385C	51	intrinsic apoptotic signaling pathway by p53 class mediator	5.11246	0.632401	4.48005	-3.84765	LOC645431
LOC728739	31	ZNF385C	51	intrinsic apoptotic signaling pathway by p53 class mediator	10.3307	0.785342	9.54534	-8.76	LOC728739
MPEG1	31	ZNF385C	51	intrinsic apoptotic signaling pathway by p53 class mediator	5.65797	0.456308	5.20166	-4.74536	MPEG1
MYOCD	31	ZNF385C	51	intrinsic apoptotic signaling pathway by p53 class mediator	7.35219	1.06392	6.28826	-5.22434	MYOCD
NFKBIZ	31	ZNF385C	51	intrinsic apoptotic signaling pathway by p53 class mediator	27.8086	1.56049	26.2481	-24.6876	NFKBIZ
PDLIM1	31	ZNF385C	51	intrinsic apoptotic signaling pathway by p53 class mediator	2.29517	0.158912	2.13626	-1.97734	PDLIM1
PHF16	31	ZNF385C	51	intrinsic apoptotic signaling pathway by p53 class mediator	4.87592	0.502446	4.37347	-3.87103	PHF16
PHKB	31	ZNF385C	51	intrinsic apoptotic signaling pathway by p53 class mediator	3.38352	0.0333214	3.3502	-3.31688	PHKB
PIM1	31	ZNF385C	51	intrinsic apoptotic signaling pathway by p53 class mediator	5.91181	0.628588	5.28323	-4.65464	PIM1
PIM2	31	ZNF385C	51	intrinsic apoptotic signaling pathway by p53 class mediator	8.51671	1.46837	7.04834	-5.57997	PIM2
RASGRP4	31	ZNF385C	51	intrinsic apoptotic signaling pathway by p53 class mediator	4.42202	0.557675	3.86434	-3.30667	RASGRP4
RNF183	31	ZNF385C	51	intrinsic apoptotic signaling pathway by p53 class mediator	0.917035	0.171935	0.7451	-0.573165	RNF183
SIRT1	31	ZNF385C	51	intrinsic apoptotic signaling pathway by p53 class mediator	31.3262	0.352325	30.9738	-30.6215	SIRT1
SLA	31	ZNF385C	51	intrinsic apoptotic signaling pathway by p53 class mediator	4.30065	0.543458	3.75719	-3.21373	SLA
SLU7	31	ZNF385C	51	intrinsic apoptotic signaling pathway by p53 class mediator	10.6783	0.0946378	10.5837	-10.4891	SLU7
SMARCAL1	31	ZNF385C	51	intrinsic apoptotic signaling pathway by p53 class mediator	3.61671	0.410612	3.2061	-2.79549	SMARCAL1
SP100	31	ZNF385C	51	intrinsic apoptotic signaling pathway by p53 class mediator	3.44034	0.275892	3.16444	-2.88855	SP100
SP110	31	ZNF385C	51	intrinsic apoptotic signaling pathway by p53 class mediator	0.999912	0.221705	0.778207	-0.556503	SP110
SP140	31	ZNF385C	51	intrinsic apoptotic signaling pathway by p53 class mediator	10.5642	0.899828	9.66435	-8.76452	SP140
STAMBPL1	31	ZNF385C	51	intrinsic apoptotic signaling pathway by p53 class mediator	5.86127	0.343591	5.51768	-5.17409	STAMBPL1
TBC1D27	31	ZNF385C	51	intrinsic apoptotic signaling pathway by p53 class mediator	55.7671	1.54281	54.2243	-52.6815	TBC1D27
TMPRSS6	31	ZNF385C	51	intrinsic apoptotic signaling pathway by p53 class mediator	7.27052	1.4202	5.85032	-4.43012	TMPRSS6
TNFRSF13B	31	ZNF385C	51	intrinsic apoptotic signaling pathway by p53 class mediator	11.8144	1.89092	9.92346	-8.03254	TNFRSF13B
USP46	31	ZNF385C	51	intrinsic apoptotic signaling pathway by p53 class mediator	22.603	0.668124	21.9349	-21.2668	USP46
ZNF385C	31	ZNF385C	51	intrinsic apoptotic signaling pathway by p53 class mediator	17.1972	2.08423	15.113	-13.0288	ZNF385C
ZSCAN2	31	ZNF385C	51	intrinsic apoptotic signaling pathway by p53 class mediator	2.69833	0.418671	2.27965	-1.86098	ZSCAN2
ADRA2A	30	DZIP1	54	negative chemotaxis	38.9555	1.74931	37.2062	-35.4569	ADRA2A
ALG8	30	DZIP1	54	negative chemotaxis	6.98967	0.151507	6.83816	-6.68665	ALG8
ARHGEF10	30	DZIP1	54	negative chemotaxis	55.2456	2.66787	52.5777	-49.9099	ARHGEF10
BXDC2	30	DZIP1	54	negative chemotaxis	87.467	1.95677	85.5103	-83.5535	BXDC2
C14orf33	30	DZIP1	54	negative chemotaxis	17.8694	0.517107	17.3523	-16.8352	C14orf33
C4orf14	30	DZIP1	54	negative chemotaxis	8.78466	0.165549	8.61911	-8.45356	C4orf14
C8orf42	30	DZIP1	54	negative chemotaxis	34.5654	1.78048	32.7849	-31.0044	C8orf42
CACNA1G	30	DZIP1	54	negative chemotaxis	14.9254	1.05796	13.8675	-12.8095	CACNA1G
CCNJL	30	DZIP1	54	negative chemotaxis	44.4171	1.57576	42.8413	-41.2655	CCNJL
CDH3	30	DZIP1	54	negative chemotaxis	20.797	0.928686	19.8684	-18.9397	CDH3
CHCHD4	30	DZIP1	54	negative chemotaxis	34.248	0.867126	33.3809	-32.5138	CHCHD4
CNOT10	30	DZIP1	54	negative chemotaxis	7.08875	0.189343	6.8994	-6.71006	CNOT10
CSMD2	30	DZIP1	54	negative chemotaxis	42.5819	1.7609	40.821	-39.0601	CSMD2
CSTF1	30	DZIP1	54	negative chemotaxis	12.2119	0.368828	11.8431	-11.4742	CSTF1
DFFA	30	DZIP1	54	negative chemotaxis	11.0924	0.323481	10.769	-10.4455	DFFA
DZIP1	30	DZIP1	54	negative chemotaxis	57.947	3.26376	54.6832	-51.4195	DZIP1
EXOSC9	30	DZIP1	54	negative chemotaxis	12.7362	0.531924	12.2043	-11.6724	EXOSC9
FAM136A	30	DZIP1	54	negative chemotaxis	14.1278	0.574829	13.553	-12.9782	FAM136A
FAM171A1	30	DZIP1	54	negative chemotaxis	69.826	2.14675	67.6793	-65.5325	FAM171A1
FH	30	DZIP1	54	negative chemotaxis	12.2263	0.381161	11.8451	-11.4639	FH
GNL3	30	DZIP1	54	negative chemotaxis	27.8471	0.835727	27.0114	-26.1757	GNL3
GRIA3	30	DZIP1	54	negative chemotaxis	10.6464	0.707545	9.93885	-9.23131	GRIA3
HSPD1	30	DZIP1	54	negative chemotaxis	41.9307	1.27049	40.6602	-39.3897	HSPD1
HUNK	30	DZIP1	54	negative chemotaxis	16.1834	0.884501	15.2989	-14.4144	HUNK
IGDCC4	30	DZIP1	54	negative chemotaxis	50.4649	2.33725	48.1276	-45.7904	IGDCC4
MCC	30	DZIP1	54	negative chemotaxis	43.4281	1.9831	41.445	-39.4619	MCC
MGC45800	30	DZIP1	54	negative chemotaxis	23.6639	1.29537	22.3686	-21.0732	MGC45800
MRPS9	30	DZIP1	54	negative chemotaxis	17.307	0.715178	16.5918	-15.8766	MRPS9
NAV2	30	DZIP1	54	negative chemotaxis	44.6907	1.98372	42.707	-40.7233	NAV2
NOP16	30	DZIP1	54	negative chemotaxis	43.3151	1.55447	41.7606	-40.2061	NOP16
NRG1	30	DZIP1	54	negative chemotaxis	13.2869	0.841961	12.4449	-11.603	NRG1
NSUN4	30	DZIP1	54	negative chemotaxis	6.22608	0.0914664	6.13461	-6.04314	NSUN4
ODZ3	30	DZIP1	54	negative chemotaxis	57.3992	2.3587	55.0405	-52.6818	ODZ3
PRMT5	30	DZIP1	54	negative chemotaxis	26.2887	0.753531	25.5352	-24.7817	PRMT5
PTPRF	30	DZIP1	54	negative chemotaxis	42.2538	1.85406	40.3998	-38.5457	PTPRF
RANBP1	30	DZIP1	54	negative chemotaxis	68.9228	1.64244	67.2803	-65.6379	RANBP1
RCL1	30	DZIP1	54	negative chemotaxis	12.4443	0.415714	12.0286	-11.6129	RCL1
RNASEH1	30	DZIP1	54	negative chemotaxis	17.3893	0.760834	16.6285	-15.8676	RNASEH1
ROBO1	30	DZIP1	54	negative chemotaxis	55.4673	2.6007	52.8666	-50.2659	ROBO1
RPIA	30	DZIP1	54	negative chemotaxis	22.7515	0.661679	22.0899	-21.4282	RPIA
RSL1D1	30	DZIP1	54	negative chemotaxis	45.7653	0.726694	45.0386	-44.3119	RSL1D1
SDCCAG10	30	DZIP1	54	negative chemotaxis	16.2772	0.43173	15.8454	-15.4137	SDCCAG10
SEMA5A	30	DZIP1	54	negative chemotaxis	53.8837	2.87959	51.0041	-48.1245	SEMA5A
SMN1	30	DZIP1	54	negative chemotaxis	11.9653	0.321304	11.644	-11.3227	SMN1
SORCS2	30	DZIP1	54	negative chemotaxis	39.8041	2.0247	37.7794	-35.7547	SORCS2
SORD	30	DZIP1	54	negative chemotaxis	1.53791	0.0689909	1.46892	-1.39993	SORD
SRRD	30	DZIP1	54	negative chemotaxis	13.9948	0.393646	13.6012	-13.2075	SRRD
STK32B	30	DZIP1	54	negative chemotaxis	33.929	1.56835	32.3607	-30.7923	STK32B
SVIL	30	DZIP1	54	negative chemotaxis	52.3831	1.90776	50.4753	-48.5675	SVIL
TCP1	30	DZIP1	54	negative chemotaxis	8.7567	0.245909	8.51079	-8.26488	TCP1
TIPIN	30	DZIP1	54	negative chemotaxis	48.3089	1.47255	46.8364	-45.3638	TIPIN
TSPAN11	30	DZIP1	54	negative chemotaxis	12.308	0.578125	11.7299	-11.1518	TSPAN11
UTP11L	30	DZIP1	54	negative chemotaxis	67.2845	1.33303	65.9514	-64.6184	UTP11L
ZNF259	30	DZIP1	54	negative chemotaxis	31.5632	0.795412	30.7677	-29.9723	ZNF259
APOF	29	MEX3C	54	positive regulation of B cell proliferation	5.63281	0.14583	5.48698	-5.34115	APOF
ARHGAP17	29	MEX3C	54	positive regulation of B cell proliferation	16.366	0.783446	15.5825	-14.7991	ARHGAP17
BCL2	29	MEX3C	54	positive regulation of B cell proliferation	7.60836	0.556022	7.05234	-6.49632	BCL2
C11orf71	29	MEX3C	54	positive regulation of B cell proliferation	15.7189	0.292298	15.4266	-15.1343	C11orf71
C18orf18	29	MEX3C	54	positive regulation of B cell proliferation	3.05635	0.110802	2.94555	-2.83475	C18orf18
C1orf203	29	MEX3C	54	positive regulation of B cell proliferation	10.1244	0.350764	9.77365	-9.42289	C1orf203
C9orf24	29	MEX3C	54	positive regulation of B cell proliferation	2.8105	0.116401	2.69409	-2.57769	C9orf24
C9orf91	29	MEX3C	54	positive regulation of B cell proliferation	11.7556	0.5763	11.1793	-10.603	C9orf91
CABLES1	29	MEX3C	54	positive regulation of B cell proliferation	2.23226	0.247999	1.98426	-1.73627	CABLES1
CARD11	29	MEX3C	54	positive regulation of B cell proliferation	32.5427	0.691787	31.851	-31.1592	CARD11
CCDC88A	29	MEX3C	54	positive regulation of B cell proliferation	15.2636	0.362889	14.9007	-14.5378	CCDC88A
CD52	29	MEX3C	54	positive regulation of B cell proliferation	12.5038	0.229059	12.2747	-12.0456	CD52
CEP68	29	MEX3C	54	positive regulation of B cell proliferation	5.35699	0.172718	5.18427	-5.01155	CEP68
CNO	29	MEX3C	54	positive regulation of B cell proliferation	5.2678	0.126969	5.14083	-5.01386	CNO
CREB3L2	29	MEX3C	54	positive regulation of B cell proliferation	18.8044	0.825052	17.9793	-17.1543	CREB3L2
DHFRL1	29	MEX3C	54	positive regulation of B cell proliferation	16.6899	0.373632	16.3162	-15.9426	DHFRL1
DUSP28	29	MEX3C	54	positive regulation of B cell proliferation	20.3425	0.480047	19.8624	-19.3824	DUSP28
FAM55C	29	MEX3C	54	positive regulation of B cell proliferation	4.31028	0.160461	4.14981	-3.98935	FAM55C
FLJ38576	29	MEX3C	54	positive regulation of B cell proliferation	6.26643	0.0637543	6.20267	-6.13892	FLJ38576
FRMPD1	29	MEX3C	54	positive regulation of B cell proliferation	2.88147	0.236563	2.64491	-2.40834	FRMPD1
GAB1	29	MEX3C	54	positive regulation of B cell proliferation	7.25583	0.777475	6.47835	-5.70088	GAB1
HSPC157	29	MEX3C	54	positive regulation of B cell proliferation	11.1973	0.348486	10.8488	-10.5003	HSPC157
KAT	29	MEX3C	54	positive regulation of B cell proliferation	6.86011	0.190928	6.66919	-6.47826	KAT
LECT2	29	MEX3C	54	positive regulation of B cell proliferation	1.65789	0.237184	1.42071	-1.18353	LECT2
LOC100129716	29	MEX3C	54	positive regulation of B cell proliferation	4.28177	0.137153	4.14462	-4.00747	LOC100129716
LOC100131455	29	MEX3C	54	positive regulation of B cell proliferation	3.88962	0.0492661	3.84035	-3.79109	LOC100131455
LOC100288166	29	MEX3C	54	positive regulation of B cell proliferation	6.1474	0.153416	5.99398	-5.84057	LOC100288166
LOC100288456	29	MEX3C	54	positive regulation of B cell proliferation	6.50527	0.149124	6.35614	-6.20702	LOC100288456
LOC100289341	29	MEX3C	54	positive regulation of B cell proliferation	1.40608	0.100325	1.30575	-1.20543	LOC100289341
LOC100289361	29	MEX3C	54	positive regulation of B cell proliferation	10.9581	0.441154	10.517	-10.0758	LOC100289361
LOC100289547	29	MEX3C	54	positive regulation of B cell proliferation	3.84563	0.0512181	3.79441	-3.74319	LOC100289547
LOC147727	29	MEX3C	54	positive regulation of B cell proliferation	17.6098	0.347323	17.2624	-16.9151	LOC147727
LOC152217	29	MEX3C	54	positive regulation of B cell proliferation	17.9983	0.51836	17.4799	-16.9615	LOC152217
LOC255512	29	MEX3C	54	positive regulation of B cell proliferation	3.63391	0.0834114	3.5505	-3.46709	LOC255512
LOC282997	29	MEX3C	54	positive regulation of B cell proliferation	12.2739	0.499922	11.7739	-11.274	LOC282997
LOC727938	29	MEX3C	54	positive regulation of B cell proliferation	3.67908	0.0728472	3.60623	-3.53338	LOC727938
LOC728989	29	MEX3C	54	positive regulation of B cell proliferation	4.74721	0.323351	4.42386	-4.10051	LOC728989
LOC729417	29	MEX3C	54	positive regulation of B cell proliferation	3.03259	0.148859	2.88373	-2.73487	LOC729417
LOC729887	29	MEX3C	54	positive regulation of B cell proliferation	9.40541	0.247537	9.15787	-8.91033	LOC729887
LOC730081	29	MEX3C	54	positive regulation of B cell proliferation	4.86045	0.293903	4.56654	-4.27264	LOC730081
MEX3C	29	MEX3C	54	positive regulation of B cell proliferation	21.4466	1.00328	20.4434	-19.4401	MEX3C
MYO3A	29	MEX3C	54	positive regulation of B cell proliferation	1.82401	0.186548	1.63747	-1.45092	MYO3A
PDCD4	29	MEX3C	54	positive regulation of B cell proliferation	4.45698	0.639514	3.81746	-3.17795	PDCD4
PDZD2	29	MEX3C	54	positive regulation of B cell proliferation	3.04286	0.278469	2.76439	-2.48592	PDZD2
PITPNM2	29	MEX3C	54	positive regulation of B cell proliferation	25.6548	0.612143	25.0427	-24.4305	PITPNM2
PRKCB	29	MEX3C	54	positive regulation of B cell proliferation	5.23238	0.271681	4.9607	-4.68902	PRKCB
PTPLA	29	MEX3C	54	positive regulation of B cell proliferation	2.99449	0.454539	2.53995	-2.08541	PTPLA
RBM20	29	MEX3C	54	positive regulation of B cell proliferation	3.14021	0.204948	2.93526	-2.73031	RBM20
SCARNA21	29	MEX3C	54	positive regulation of B cell proliferation	2.73793	0.022939	2.71499	-2.69205	SCARNA21
SFTPB	29	MEX3C	54	positive regulation of B cell proliferation	3.48344	0.387794	3.09565	-2.70786	SFTPB
SH2D3C	29	MEX3C	54	positive regulation of B cell proliferation	23.7837	0.976958	22.8067	-21.8298	SH2D3C
SLC25A38	29	MEX3C	54	positive regulation of B cell proliferation	4.86642	0.12801	4.73842	-4.61041	SLC25A38
STAM	29	MEX3C	54	positive regulation of B cell proliferation	6.2782	0.418369	5.85983	-5.44146	STAM
TMEM42	29	MEX3C	54	positive regulation of B cell proliferation	35.5707	0.71591	34.8548	-34.1389	TMEM42
ABLIM1	28	ITPKB	55	positive regulation of actin filament polymerization	5.00439	0.346606	4.65779	-4.31118	ABLIM1
ARHGEF18	28	ITPKB	55	positive regulation of actin filament polymerization	33.2681	1.44607	31.8221	-30.376	ARHGEF18
ASPRV1	28	ITPKB	55	positive regulation of actin filament polymerization	11.7147	0.101573	11.6132	-11.5116	ASPRV1
ASTL	28	ITPKB	55	positive regulation of actin filament polymerization	3.13918	0.0851326	3.05405	-2.96891	ASTL
ATPGD1	28	ITPKB	55	positive regulation of actin filament polymerization	40.0483	0.363064	39.6852	-39.3221	ATPGD1
C19orf15	28	ITPKB	55	positive regulation of actin filament polymerization	11.9651	0.10765	11.8574	-11.7498	C19orf15
C1orf127	28	ITPKB	55	positive regulation of actin filament polymerization	13.894	0.109403	13.7846	-13.6752	C1orf127
C20orf195	28	ITPKB	55	positive regulation of actin filament polymerization	11.5709	0.326604	11.2443	-10.9177	C20orf195
CDC2L6	28	ITPKB	55	positive regulation of actin filament polymerization	8.06959	0.330166	7.73942	-7.40926	CDC2L6
CHADL	28	ITPKB	55	positive regulation of actin filament polymerization	12.6364	0.13382	12.5026	-12.3688	CHADL
CXorf67	28	ITPKB	55	positive regulation of actin filament polymerization	3.01498	0.0413087	2.97367	-2.93237	CXorf67
DNMT3L	28	ITPKB	55	positive regulation of actin filament polymerization	9.70846	0.742389	8.96607	-8.22369	DNMT3L
EVL	28	ITPKB	55	positive regulation of actin filament polymerization	26.846	0.738208	26.1078	-25.3695	EVL
FAM102A	28	ITPKB	55	positive regulation of actin filament polymerization	11.6344	1.03643	10.598	-9.56155	FAM102A
FAM120C	28	ITPKB	55	positive regulation of actin filament polymerization	3.41183	0.165746	3.24609	-3.08034	FAM120C
FAM180B	28	ITPKB	55	positive regulation of actin filament polymerization	17.7212	0.130137	17.5911	-17.4609	FAM180B
FOXN3	28	ITPKB	55	positive regulation of actin filament polymerization	13.1564	0.470359	12.686	-12.2156	FOXN3
HGSNAT	28	ITPKB	55	positive regulation of actin filament polymerization	23.8781	0.747464	23.1306	-22.3832	HGSNAT
HIP1R	28	ITPKB	55	positive regulation of actin filament polymerization	12.2859	0.676331	11.6096	-10.9333	HIP1R
ICOSLG	28	ITPKB	55	positive regulation of actin filament polymerization	8.55593	1.1382	7.41773	-6.27954	ICOSLG
IL23A	28	ITPKB	55	positive regulation of actin filament polymerization	5.93469	0.176993	5.75769	-5.5807	IL23A
ITPKB	28	ITPKB	55	positive regulation of actin filament polymerization	16.1487	1.48302	14.6657	-13.1827	ITPKB
KIAA1274	28	ITPKB	55	positive regulation of actin filament polymerization	4.93206	0.255202	4.67685	-4.42165	KIAA1274
KIAA1908	28	ITPKB	55	positive regulation of actin filament polymerization	3.49892	0.198209	3.30071	-3.1025	KIAA1908
KLC1	28	ITPKB	55	positive regulation of actin filament polymerization	11.8497	0.435989	11.4137	-10.9777	KLC1
LOC100129831	28	ITPKB	55	positive regulation of actin filament polymerization	26.067	0.411712	25.6553	-25.2436	LOC100129831
LOC151162	28	ITPKB	55	positive regulation of actin filament polymerization	6.60896	0.277166	6.3318	-6.05463	LOC151162
LOC284805	28	ITPKB	55	positive regulation of actin filament polymerization	10.7987	0.157581	10.6411	-10.4835	LOC284805
LOC342346	28	ITPKB	55	positive regulation of actin filament polymerization	6.37104	0.0972113	6.27383	-6.17662	LOC342346
LOC388692	28	ITPKB	55	positive regulation of actin filament polymerization	56.1903	0.611655	55.5786	-54.967	LOC388692
MAST2	28	ITPKB	55	positive regulation of actin filament polymerization	12.25	0.267609	11.9824	-11.7148	MAST2
MGC23270	28	ITPKB	55	positive regulation of actin filament polymerization	7.75178	0.343014	7.40877	-7.06575	MGC23270
MKRN1	28	ITPKB	55	positive regulation of actin filament polymerization	3.9994	0.145641	3.85376	-3.70811	MKRN1
MOBKL2A	28	ITPKB	55	positive regulation of actin filament polymerization	26.6819	1.06923	25.6127	-24.5435	MOBKL2A
P2RY8	28	ITPKB	55	positive regulation of actin filament polymerization	5.02033	0.466884	4.55344	-4.08656	P2RY8
PACS1	28	ITPKB	55	positive regulation of actin filament polymerization	36.564	1.37118	35.1928	-33.8216	PACS1
PFKL	28	ITPKB	55	positive regulation of actin filament polymerization	17.8386	0.985353	16.8532	-15.8679	PFKL
PHF1	28	ITPKB	55	positive regulation of actin filament polymerization	75.3181	0.675939	74.6422	-73.9663	PHF1
PIP4K2A	28	ITPKB	55	positive regulation of actin filament polymerization	5.10785	0.308531	4.79932	-4.49079	PIP4K2A
PKD1L3	28	ITPKB	55	positive regulation of actin filament polymerization	17.8208	0.260489	17.5603	-17.2998	PKD1L3
PPP1R3F	28	ITPKB	55	positive regulation of actin filament polymerization	9.65819	0.42229	9.2359	-8.81361	PPP1R3F
PRAGMIN	28	ITPKB	55	positive regulation of actin filament polymerization	9.63551	0.477034	9.15848	-8.68145	PRAGMIN
PTK2B	28	ITPKB	55	positive regulation of actin filament polymerization	20.0421	1.21799	18.8241	-17.6061	PTK2B
RAB11FIP1	28	ITPKB	55	positive regulation of actin filament polymerization	1.95133	0.14111	1.81022	-1.66911	RAB11FIP1
RAB11FIP4	28	ITPKB	55	positive regulation of actin filament polymerization	9.60314	0.5757	9.02744	-8.45174	RAB11FIP4
SH3KBP1	28	ITPKB	55	positive regulation of actin filament polymerization	4.70248	0.677978	4.02451	-3.34653	SH3KBP1
SIM2	28	ITPKB	55	positive regulation of actin filament polymerization	21.2417	0.318296	20.9234	-20.6051	SIM2
SLC16A8	28	ITPKB	55	positive regulation of actin filament polymerization	8.51511	0.127339	8.38777	-8.26043	SLC16A8
SNX32	28	ITPKB	55	positive regulation of actin filament polymerization	8.23392	0.0758574	8.15807	-8.08221	SNX32
SOAT2	28	ITPKB	55	positive regulation of actin filament polymerization	9.87696	0.101162	9.7758	-9.67463	SOAT2
STK40	28	ITPKB	55	positive regulation of actin filament polymerization	21.0948	1.30512	19.7897	-18.4846	STK40
SYNE1	28	ITPKB	55	positive regulation of actin filament polymerization	15.9269	0.756428	15.1704	-14.414	SYNE1
TRAF3IP2	28	ITPKB	55	positive regulation of actin filament polymerization	1.81068	0.15574	1.65494	-1.4992	TRAF3IP2
YPEL1	28	ITPKB	55	positive regulation of actin filament polymerization	9.83879	0.297888	9.5409	-9.24301	YPEL1
ZNF425	28	ITPKB	55	positive regulation of actin filament polymerization	6.18525	0.360664	5.82459	-5.46392	ZNF425
ANKRD10	27	RPL18AP3	57	positive regulation of adiponectin secretion	71.116	1.64916	69.4668	-67.8177	ANKRD10
BARHL1	27	RPL18AP3	57	positive regulation of adiponectin secretion	1.05862	0.0749148	0.983704	-0.908789	BARHL1
C1orf101	27	RPL18AP3	57	positive regulation of adiponectin secretion	32.3602	0.997748	31.3625	-30.3647	C1orf101
C1QTNF3	27	RPL18AP3	57	positive regulation of adiponectin secretion	34.0066	0.785577	33.221	-32.4355	C1QTNF3
C6orf224	27	RPL18AP3	57	positive regulation of adiponectin secretion	58.0351	1.39284	56.6423	-55.2494	C6orf224
C6orf70	27	RPL18AP3	57	positive regulation of adiponectin secretion	18.9612	0.574432	18.3868	-17.8123	C6orf70
C8orf45	27	RPL18AP3	57	positive regulation of adiponectin secretion	8.16276	0.28661	7.87615	-7.58954	C8orf45
CDC16	27	RPL18AP3	57	positive regulation of adiponectin secretion	22.344	0.490153	21.8539	-21.3637	CDC16
CDKL1	27	RPL18AP3	57	positive regulation of adiponectin secretion	18.2937	0.799594	17.4941	-16.6945	CDKL1
CLEC2D	27	RPL18AP3	57	positive regulation of adiponectin secretion	5.33807	0.251773	5.0863	-4.83453	CLEC2D
GAS2	27	RPL18AP3	57	positive regulation of adiponectin secretion	5.47753	0.230133	5.24739	-5.01726	GAS2
HKR1	27	RPL18AP3	57	positive regulation of adiponectin secretion	90.307	1.34965	88.9574	-87.6077	HKR1
HSPBAP1	27	RPL18AP3	57	positive regulation of adiponectin secretion	26.6949	1.05915	25.6358	-24.5766	HSPBAP1
IFITM4P	27	RPL18AP3	57	positive regulation of adiponectin secretion	3.38163	0.12853	3.2531	-3.12457	IFITM4P
KIAA0831	27	RPL18AP3	57	positive regulation of adiponectin secretion	60.6648	1.52774	59.1371	-57.6093	KIAA0831
KLHDC1	27	RPL18AP3	57	positive regulation of adiponectin secretion	37.5461	1.6574	35.8887	-34.2313	KLHDC1
LOC100130107	27	RPL18AP3	57	positive regulation of adiponectin secretion	55.5274	2.24668	53.2807	-51.0341	LOC100130107
LOC100132057	27	RPL18AP3	57	positive regulation of adiponectin secretion	11.9342	0.435256	11.499	-11.0637	LOC100132057
LOC100240735	27	RPL18AP3	57	positive regulation of adiponectin secretion	8.47443	0.384498	8.08993	-7.70543	LOC100240735
LOC100287402	27	RPL18AP3	57	positive regulation of adiponectin secretion	32.4403	1.15603	31.2843	-30.1282	LOC100287402
LOC100287435	27	RPL18AP3	57	positive regulation of adiponectin secretion	4.09928	0.180477	3.9188	-3.73833	LOC100287435
LOC100287565	27	RPL18AP3	57	positive regulation of adiponectin secretion	1.55393	0.0776146	1.47631	-1.3987	LOC100287565
LOC100287654	27	RPL18AP3	57	positive regulation of adiponectin secretion	5.40556	0.212718	5.19284	-4.98012	LOC100287654
LOC100288117	27	RPL18AP3	57	positive regulation of adiponectin secretion	29.5501	2.02795	27.5221	-25.4942	LOC100288117
LOC100288945	27	RPL18AP3	57	positive regulation of adiponectin secretion	19.4966	1.06535	18.4313	-17.3659	LOC100288945
LOC100289173	27	RPL18AP3	57	positive regulation of adiponectin secretion	39.5133	2.26841	37.2449	-34.9765	LOC100289173
LOC100289627	27	RPL18AP3	57	positive regulation of adiponectin secretion	7.04624	0.529696	6.51655	-5.98685	LOC100289627
LOC284288	27	RPL18AP3	57	positive regulation of adiponectin secretion	3.89361	0.195915	3.6977	-3.50178	LOC284288
LOC400657	27	RPL18AP3	57	positive regulation of adiponectin secretion	17.1266	0.727608	16.399	-15.6714	LOC400657
LOC650157	27	RPL18AP3	57	positive regulation of adiponectin secretion	6.06066	0.161235	5.89942	-5.73819	LOC650157
LOC653566	27	RPL18AP3	57	positive regulation of adiponectin secretion	13.6039	0.837407	12.7665	-11.9291	LOC653566
LOC729317	27	RPL18AP3	57	positive regulation of adiponectin secretion	7.81097	0.657965	7.15301	-6.49504	LOC729317
MPPE1	27	RPL18AP3	57	positive regulation of adiponectin secretion	10.6285	0.444323	10.1841	-9.73981	MPPE1
N4BP2L2	27	RPL18AP3	57	positive regulation of adiponectin secretion	33.0843	1.50239	31.5819	-30.0795	N4BP2L2
PION	27	RPL18AP3	57	positive regulation of adiponectin secretion	19.4916	1.05258	18.439	-17.3864	PION
RAB2B	27	RPL18AP3	57	positive regulation of adiponectin secretion	12.6246	0.425522	12.1991	-11.7736	RAB2B
RGS17	27	RPL18AP3	57	positive regulation of adiponectin secretion	5.71709	0.231511	5.48558	-5.25407	RGS17
RP5.1022P6.2	27	RPL18AP3	57	positive regulation of adiponectin secretion	34.1419	0.930625	33.2112	-32.2806	RP5-1022P6-2
RPL13AP5	27	RPL18AP3	57	positive regulation of adiponectin secretion	19.8515	2.1892	17.6623	-15.4731	RPL13AP5
RPL18AP3	27	RPL18AP3	57	positive regulation of adiponectin secretion	31.3121	2.5168	28.7953	-26.2785	RPL18AP3
RPL21P28	27	RPL18AP3	57	positive regulation of adiponectin secretion	45.3019	1.0789	44.223	-43.1441	RPL21P28
SIAH1	27	RPL18AP3	57	positive regulation of adiponectin secretion	8.73114	0.549593	8.18155	-7.63196	SIAH1
SUGT1L1	27	RPL18AP3	57	positive regulation of adiponectin secretion	26.9942	0.750731	26.2435	-25.4928	SUGT1L1
TAS2R20	27	RPL18AP3	57	positive regulation of adiponectin secretion	53.4587	1.16861	52.2901	-51.1214	TAS2R20
TIGD7	27	RPL18AP3	57	positive regulation of adiponectin secretion	15.4878	0.474417	15.0134	-14.539	TIGD7
ZNF19	27	RPL18AP3	57	positive regulation of adiponectin secretion	10.0976	0.541728	9.5559	-9.01418	ZNF19
ZNF30	27	RPL18AP3	57	positive regulation of adiponectin secretion	3.396	0.097206	3.29879	-3.20158	ZNF30
ZNF321	27	RPL18AP3	57	positive regulation of adiponectin secretion	24.9968	0.602434	24.3944	-23.792	ZNF321
ZNF439	27	RPL18AP3	57	positive regulation of adiponectin secretion	23.378	1.30725	22.0708	-20.7635	ZNF439
ZNF540	27	RPL18AP3	57	positive regulation of adiponectin secretion	32.4063	1.42373	30.9826	-29.5589	ZNF540
ZNF558	27	RPL18AP3	57	positive regulation of adiponectin secretion	11.2926	0.428449	10.8641	-10.4357	ZNF558
ZNF559	27	RPL18AP3	57	positive regulation of adiponectin secretion	13.214	0.897726	12.3163	-11.4186	ZNF559
ZNF577	27	RPL18AP3	57	positive regulation of adiponectin secretion	39.296	1.16471	38.1312	-36.9665	ZNF577
ZNF671	27	RPL18AP3	57	positive regulation of adiponectin secretion	36.8889	1.20939	35.6796	-34.4702	ZNF671
ZNF700	27	RPL18AP3	57	positive regulation of adiponectin secretion	80.3709	2.10293	78.2679	-76.165	ZNF700
ZNF763	27	RPL18AP3	57	positive regulation of adiponectin secretion	20.5108	1.06444	19.4463	-18.3819	ZNF763
ZNF836	27	RPL18AP3	57	positive regulation of adiponectin secretion	42.1674	0.848605	41.3188	-40.4702	ZNF836
ACHE	26	ITIH1	64	positive regulation of epidermis development	22.4237	3.10469	19.3191	-16.2144	ACHE
AMPD3	26	ITIH1	64	positive regulation of epidermis development	2.85003	0.24557	2.60446	-2.35889	AMPD3
ATP1A4	26	ITIH1	64	positive regulation of epidermis development	6.50182	2.22642	4.2754	-2.04898	ATP1A4
C17orf90	26	ITIH1	64	positive regulation of epidermis development	43.3337	0.215779	43.1179	-42.9022	C17orf90
C1orf226	26	ITIH1	64	positive regulation of epidermis development	21.1219	1.90557	19.2164	-17.3108	C1orf226
C7orf29	26	ITIH1	64	positive regulation of epidermis development	8.96972	0.941725	8.028	-7.08627	C7orf29
C9orf98	26	ITIH1	64	positive regulation of epidermis development	10.4067	2.68489	7.72181	-5.03692	C9orf98
CAPN8	26	ITIH1	64	positive regulation of epidermis development	3.89388	0.598185	3.2957	-2.69751	CAPN8
CCDC103	26	ITIH1	64	positive regulation of epidermis development	5.42562	0.488474	4.93715	-4.44867	CCDC103
CCDC81	26	ITIH1	64	positive regulation of epidermis development	5.93749	0.56743	5.37006	-4.80263	CCDC81
CDX1	26	ITIH1	64	positive regulation of epidermis development	7.97005	1.35767	6.61239	-5.25472	CDX1
CHRNA1	26	ITIH1	64	positive regulation of epidermis development	4.40808	0.323943	4.08414	-3.76019	CHRNA1
CLN8	26	ITIH1	64	positive regulation of epidermis development	1.42437	0.12281	1.30156	-1.17875	CLN8
CNGB1	26	ITIH1	64	positive regulation of epidermis development	3.45675	0.378698	3.07805	-2.69935	CNGB1
CSF2RA	26	ITIH1	64	positive regulation of epidermis development	35.3785	3.44287	31.9357	-28.4928	CSF2RA
CSTA	26	ITIH1	64	positive regulation of epidermis development	15.5416	2.22266	13.3189	-11.0962	CSTA
DAPL1	26	ITIH1	64	positive regulation of epidermis development	2.28835	0.460964	1.82739	-1.36642	DAPL1
EMID1	26	ITIH1	64	positive regulation of epidermis development	16.3939	1.58122	14.8127	-13.2315	EMID1
EMID2	26	ITIH1	64	positive regulation of epidermis development	14.2379	1.71458	12.5234	-10.8088	EMID2
FAM19A4	26	ITIH1	64	positive regulation of epidermis development	1.96138	0.601962	1.35941	-0.757453	FAM19A4
FXYD3	26	ITIH1	64	positive regulation of epidermis development	6.14692	0.630047	5.51687	-4.88682	FXYD3
GCKR	26	ITIH1	64	positive regulation of epidermis development	6.68972	0.574907	6.11482	-5.53991	GCKR
GCNT3	26	ITIH1	64	positive regulation of epidermis development	3.11409	0.659625	2.45446	-1.79484	GCNT3
GHRL	26	ITIH1	64	positive regulation of epidermis development	18.7592	3.1059	15.6533	-12.5474	GHRL
H2AFY2	26	ITIH1	64	positive regulation of epidermis development	58.7954	3.32422	55.4712	-52.147	H2AFY2
HAO2	26	ITIH1	64	positive regulation of epidermis development	1.29625	0.217399	1.07885	-0.86145	HAO2
IL22RA2	26	ITIH1	64	positive regulation of epidermis development	10.0388	2.19146	7.84736	-5.65591	IL22RA2
ITIH1	26	ITIH1	64	positive regulation of epidermis development	16.6101	4.12953	12.4806	-8.35108	ITIH1
ITIH3	26	ITIH1	64	positive regulation of epidermis development	8.65119	2.53121	6.11998	-3.58877	ITIH3
KRT7	26	ITIH1	64	positive regulation of epidermis development	4.62649	0.311866	4.31463	-4.00276	KRT7
KU.MEL.3	26	ITIH1	64	positive regulation of epidermis development	5.35254	1.82162	3.53092	-1.70929	KU-MEL-3
LAD1	26	ITIH1	64	positive regulation of epidermis development	19.9488	2.60628	17.3425	-14.7363	LAD1
LOC100129191	26	ITIH1	64	positive regulation of epidermis development	11.0155	1.25253	9.76298	-8.51044	LOC100129191
LOC100132413	26	ITIH1	64	positive regulation of epidermis development	1.6922	0.219166	1.47303	-1.25387	LOC100132413
LOC100287329	26	ITIH1	64	positive regulation of epidermis development	1.96299	0.441291	1.5217	-1.08041	LOC100287329
LOC100287710	26	ITIH1	64	positive regulation of epidermis development	13.429	0.542499	12.8865	-12.344	LOC100287710
LRRC26	26	ITIH1	64	positive regulation of epidermis development	4.39369	0.281831	4.11186	-3.83003	LRRC26
LTA	26	ITIH1	64	positive regulation of epidermis development	4.32965	1.35629	2.97336	-1.61707	LTA
LTB	26	ITIH1	64	positive regulation of epidermis development	7.37754	1.36489	6.01265	-4.64776	LTB
LYPD3	26	ITIH1	64	positive regulation of epidermis development	16.6107	0.906925	15.7038	-14.7969	LYPD3
MOGAT2	26	ITIH1	64	positive regulation of epidermis development	4.16406	0.28707	3.87699	-3.58992	MOGAT2
NCCRP1	26	ITIH1	64	positive regulation of epidermis development	2.03613	0.314486	1.72164	-1.40715	NCCRP1
NCR3	26	ITIH1	64	positive regulation of epidermis development	4.43597	0.387866	4.04811	-3.66024	NCR3
NMNAT3	26	ITIH1	64	positive regulation of epidermis development	10.3507	0.403822	9.94689	-9.54307	NMNAT3
NOS1AP	26	ITIH1	64	positive regulation of epidermis development	13.6756	0.81025	12.8653	-12.0551	NOS1AP
NT5DC4	26	ITIH1	64	positive regulation of epidermis development	10.7403	1.63953	9.10077	-7.46125	NT5DC4
PCTK3	26	ITIH1	64	positive regulation of epidermis development	41.994	1.86712	40.1269	-38.2598	PCTK3
PMM1	26	ITIH1	64	positive regulation of epidermis development	18.413	0.14982	18.2632	-18.1134	PMM1
POLR3GL	26	ITIH1	64	positive regulation of epidermis development	4.48794	0.0458847	4.44206	-4.39617	POLR3GL
RAB6B	26	ITIH1	64	positive regulation of epidermis development	3.53305	0.501331	3.03172	-2.53039	RAB6B
RABL4	26	ITIH1	64	positive regulation of epidermis development	14.7578	0.15584	14.602	-14.4461	RABL4
S100A13	26	ITIH1	64	positive regulation of epidermis development	11.87	0.101548	11.7685	-11.6669	S100A13
SIGLEC15	26	ITIH1	64	positive regulation of epidermis development	10.7023	3.1788	7.52347	-4.34468	SIGLEC15
SLC18A1	26	ITIH1	64	positive regulation of epidermis development	7.798	1.20357	6.59443	-5.39086	SLC18A1
TBC1D10C	26	ITIH1	64	positive regulation of epidermis development	24.5314	0.205699	24.3257	-24.12	TBC1D10C
TMEM163	26	ITIH1	64	positive regulation of epidermis development	5.78517	1.7009	4.08428	-2.38338	TMEM163
TMEM191A	26	ITIH1	64	positive regulation of epidermis development	9.32927	0.171012	9.15826	-8.98724	TMEM191A
TNF	26	ITIH1	64	positive regulation of epidermis development	3.34528	0.636322	2.70896	-2.07263	TNF
TNNI1	26	ITIH1	64	positive regulation of epidermis development	4.25494	0.419658	3.83528	-3.41562	TNNI1
TNNT2	26	ITIH1	64	positive regulation of epidermis development	5.07765	0.440107	4.63754	-4.19744	TNNT2
TRIM16	26	ITIH1	64	positive regulation of epidermis development	24.6689	2.06827	22.6006	-20.5323	TRIM16
TTYH2	26	ITIH1	64	positive regulation of epidermis development	29.6706	2.31538	27.3553	-25.0399	TTYH2
UPP2	26	ITIH1	64	positive regulation of epidermis development	2.86746	0.708545	2.15892	-1.45037	UPP2
ZNF394	26	ITIH1	64	positive regulation of epidermis development	5.21315	0.0447836	5.16836	-5.12358	ZNF394
AGA	25	LOC100128398	65	negative regulation of protein localization to cell periphery	22.0612	0.600459	21.4607	-20.8602	AGA
C15orf57	25	LOC100128398	65	negative regulation of protein localization to cell periphery	34.6036	1.13804	33.4656	-32.3276	C15orf57
C19orf18	25	LOC100128398	65	negative regulation of protein localization to cell periphery	20.3396	1.41214	18.9275	-17.5153	C19orf18
C2orf28	25	LOC100128398	65	negative regulation of protein localization to cell periphery	75.7698	1.65997	74.1099	-72.4499	C2orf28
C6orf115	25	LOC100128398	65	negative regulation of protein localization to cell periphery	46.4344	1.47833	44.9561	-43.4777	C6orf115
CCDC28A	25	LOC100128398	65	negative regulation of protein localization to cell periphery	26.7164	1.20891	25.5075	-24.2986	CCDC28A
CD48	25	LOC100128398	65	negative regulation of protein localization to cell periphery	28.1791	0.766655	27.4125	-26.6458	CD48
CD58	25	LOC100128398	65	negative regulation of protein localization to cell periphery	11.1825	0.331124	10.8513	-10.5202	CD58
CGRRF1	25	LOC100128398	65	negative regulation of protein localization to cell periphery	71.767	2.14165	69.6253	-67.4837	CGRRF1
CHMP5	25	LOC100128398	65	negative regulation of protein localization to cell periphery	69.9844	2.00609	67.9783	-65.9722	CHMP5
COMMD5	25	LOC100128398	65	negative regulation of protein localization to cell periphery	25.3272	0.478672	24.8485	-24.3699	COMMD5
DPH3	25	LOC100128398	65	negative regulation of protein localization to cell periphery	75.4201	1.77756	73.6426	-71.865	DPH3
ECHDC1	25	LOC100128398	65	negative regulation of protein localization to cell periphery	29.5141	1.17776	28.3363	-27.1585	ECHDC1
ERP44	25	LOC100128398	65	negative regulation of protein localization to cell periphery	7.44676	0.213334	7.23343	-7.02009	ERP44
FAHD1	25	LOC100128398	65	negative regulation of protein localization to cell periphery	3.54324	0.0798453	3.4634	-3.38355	FAHD1
FAM96A	25	LOC100128398	65	negative regulation of protein localization to cell periphery	94.0701	2.64441	91.4257	-88.7813	FAM96A
HSF5	25	LOC100128398	65	negative regulation of protein localization to cell periphery	2.00621	0.177657	1.82856	-1.6509	HSF5
LOC100128398	25	LOC100128398	65	negative regulation of protein localization to cell periphery	18.8249	2.85858	15.9663	-13.1077	LOC100128398
LOC100287731	25	LOC100128398	65	negative regulation of protein localization to cell periphery	18.3566	2.09436	16.2623	-14.1679	LOC100287731
LOC100288459	25	LOC100128398	65	negative regulation of protein localization to cell periphery	55.0818	1.74171	53.3401	-51.5984	LOC100288459
LOC100288490	25	LOC100128398	65	negative regulation of protein localization to cell periphery	36.938	1.95136	34.9866	-33.0353	LOC100288490
LOC100289218	25	LOC100128398	65	negative regulation of protein localization to cell periphery	10.69	1.20901	9.48098	-8.27197	LOC100289218
LOC400713	25	LOC100128398	65	negative regulation of protein localization to cell periphery	3.39345	0.999057	2.39439	-1.39534	LOC400713
LOC441239	25	LOC100128398	65	negative regulation of protein localization to cell periphery	1.47854	0.11971	1.35883	-1.23912	LOC441239
LOC728485	25	LOC100128398	65	negative regulation of protein localization to cell periphery	2.99311	0.673431	2.31968	-1.64625	LOC728485
LYSMD2	25	LOC100128398	65	negative regulation of protein localization to cell periphery	13.3148	0.414264	12.9006	-12.4863	LYSMD2
LZTFL1	25	LOC100128398	65	negative regulation of protein localization to cell periphery	3.54924	0.25305	3.29619	-3.04314	LZTFL1
NMI	25	LOC100128398	65	negative regulation of protein localization to cell periphery	20.1069	0.425246	19.6816	-19.2564	NMI
PCMT1	25	LOC100128398	65	negative regulation of protein localization to cell periphery	46.576	1.33999	45.236	-43.896	PCMT1
RN7SL2	25	LOC100128398	65	negative regulation of protein localization to cell periphery	11.4783	0.116413	11.3619	-11.2455	RN7SL2
RPS27L	25	LOC100128398	65	negative regulation of protein localization to cell periphery	55.7758	1.41072	54.3651	-52.9543	RPS27L
SEC11A	25	LOC100128398	65	negative regulation of protein localization to cell periphery	39.1492	1.23777	37.9115	-36.6737	SEC11A
SELK	25	LOC100128398	65	negative regulation of protein localization to cell periphery	91.4796	2.15975	89.3198	-87.1601	SELK
SNX3	25	LOC100128398	65	negative regulation of protein localization to cell periphery	47.4415	1.34957	46.0919	-44.7424	SNX3
TMEM59	25	LOC100128398	65	negative regulation of protein localization to cell periphery	74.215	2.29089	71.9241	-69.6332	TMEM59
TMEM85	25	LOC100128398	65	negative regulation of protein localization to cell periphery	81.1315	1.76411	79.3674	-77.6033	TMEM85
UBE2B	25	LOC100128398	65	negative regulation of protein localization to cell periphery	86.1633	1.92734	84.236	-82.3086	UBE2B
UGP2	25	LOC100128398	65	negative regulation of protein localization to cell periphery	41.7674	1.04155	40.7259	-39.6843	UGP2
WDR35	25	LOC100128398	65	negative regulation of protein localization to cell periphery	7.11542	0.514561	6.60086	-6.0863	WDR35
WTAP	25	LOC100128398	65	negative regulation of protein localization to cell periphery	20.4965	0.882314	19.6142	-18.7319	WTAP
ZFP28	25	LOC100128398	65	negative regulation of protein localization to cell periphery	7.80173	1.45668	6.34505	-4.88838	ZFP28
ZIK1	25	LOC100128398	65	negative regulation of protein localization to cell periphery	4.39575	1.29001	3.10575	-1.81574	ZIK1
ZNF135	25	LOC100128398	65	negative regulation of protein localization to cell periphery	6.45695	0.960648	5.4963	-4.53565	ZNF135
ZNF155	25	LOC100128398	65	negative regulation of protein localization to cell periphery	5.20448	0.935851	4.26863	-3.33278	ZNF155
ZNF167	25	LOC100128398	65	negative regulation of protein localization to cell periphery	7.01238	0.432366	6.58002	-6.14765	ZNF167
ZNF197	25	LOC100128398	65	negative regulation of protein localization to cell periphery	5.6094	0.425257	5.18414	-4.75889	ZNF197
ZNF221	25	LOC100128398	65	negative regulation of protein localization to cell periphery	4.40423	0.418434	3.9858	-3.56736	ZNF221
ZNF234	25	LOC100128398	65	negative regulation of protein localization to cell periphery	16.8929	1.3759	15.517	-14.1411	ZNF234
ZNF256	25	LOC100128398	65	negative regulation of protein localization to cell periphery	6.96974	1.15679	5.81295	-4.65616	ZNF256
ZNF257	25	LOC100128398	65	negative regulation of protein localization to cell periphery	1.58421	0.327523	1.25669	-0.929165	ZNF257
ZNF284	25	LOC100128398	65	negative regulation of protein localization to cell periphery	18.6909	1.28101	17.4099	-16.1289	ZNF284
ZNF350	25	LOC100128398	65	negative regulation of protein localization to cell periphery	5.19503	0.9496	4.24543	-3.29583	ZNF350
ZNF415	25	LOC100128398	65	negative regulation of protein localization to cell periphery	1.99089	0.388639	1.60226	-1.21362	ZNF415
ZNF418	25	LOC100128398	65	negative regulation of protein localization to cell periphery	11.6914	1.80835	9.88309	-8.07474	ZNF418
ZNF470	25	LOC100128398	65	negative regulation of protein localization to cell periphery	6.21266	1.54916	4.6635	-3.11435	ZNF470
ZNF528	25	LOC100128398	65	negative regulation of protein localization to cell periphery	8.86371	2.26696	6.59675	-4.32979	ZNF528
ZNF542	25	LOC100128398	65	negative regulation of protein localization to cell periphery	3.61877	0.636285	2.98248	-2.34619	ZNF542
ZNF582	25	LOC100128398	65	negative regulation of protein localization to cell periphery	6.63678	0.780409	5.85637	-5.07596	ZNF582
ZNF595	25	LOC100128398	65	negative regulation of protein localization to cell periphery	0.671991	0.104411	0.56758	-0.463168	ZNF595
ZNF599	25	LOC100128398	65	negative regulation of protein localization to cell periphery	1.87167	0.33107	1.5406	-1.20953	ZNF599
ZNF606	25	LOC100128398	65	negative regulation of protein localization to cell periphery	7.62805	1.99361	5.63444	-3.64084	ZNF606
ZNF717	25	LOC100128398	65	negative regulation of protein localization to cell periphery	0.500687	0.0945861	0.406101	-0.311515	ZNF717
ZNF793	25	LOC100128398	65	negative regulation of protein localization to cell periphery	13.7237	1.40244	12.3212	-10.9188	ZNF793
ZNF841	25	LOC100128398	65	negative regulation of protein localization to cell periphery	25.7356	1.17863	24.557	-23.3784	ZNF841
ZSCAN18	25	LOC100128398	65	negative regulation of protein localization to cell periphery	5.94633	1.26275	4.68358	-3.42084	ZSCAN18
AAMP	24	ATP5D	85	response to interferon-beta	8.53917	0.968341	7.57083	-6.60249	AAMP
ADRM1	24	ATP5D	85	response to interferon-beta	27.1681	3.1438	24.0243	-20.8805	ADRM1
ALKBH4	24	ATP5D	85	response to interferon-beta	8.07159	1.19687	6.87472	-5.67785	ALKBH4
ATP5D	24	ATP5D	85	response to interferon-beta	34.39	4.0192	30.3708	-26.3516	ATP5D
BRMS1	24	ATP5D	85	response to interferon-beta	25.3744	3.59631	21.7781	-18.1818	BRMS1
BST2	24	ATP5D	85	response to interferon-beta	17.8838	0.215409	17.6684	-17.453	BST2
C11orf84	24	ATP5D	85	response to interferon-beta	18.261	0.462123	17.7989	-17.3367	C11orf84
C16orf13	24	ATP5D	85	response to interferon-beta	32.3579	2.96536	29.3926	-26.4272	C16orf13
C16orf42	24	ATP5D	85	response to interferon-beta	20.7401	3.4226	17.3175	-13.8949	C16orf42
C19orf24	24	ATP5D	85	response to interferon-beta	29.4478	2.80632	26.6415	-23.8352	C19orf24
C19orf50	24	ATP5D	85	response to interferon-beta	18.7875	2.07686	16.7107	-14.6338	C19orf50
C19orf52	24	ATP5D	85	response to interferon-beta	6.45483	0.60671	5.84812	-5.24141	C19orf52
C7orf20	24	ATP5D	85	response to interferon-beta	15.0446	1.72752	13.3171	-11.5895	C7orf20
C7orf26	24	ATP5D	85	response to interferon-beta	15.4925	1.11791	14.3746	-13.2566	C7orf26	C10orf4
CCDC85B	24	ATP5D	85	response to interferon-beta	12.0523	1.2105	10.8418	-9.63132	CCDC85B
CD2BP2	24	ATP5D	85	response to interferon-beta	12.014	1.3163	10.6977	-9.38141	CD2BP2
CDC34	24	ATP5D	85	response to interferon-beta	24.6361	3.37714	21.2589	-17.8818	CDC34
CDK2AP2	24	ATP5D	85	response to interferon-beta	16.3284	2.38645	13.9419	-11.5555	CDK2AP2
CFL1	24	ATP5D	85	response to interferon-beta	17.5009	2.53717	14.9637	-12.4265	CFL1
CHCHD10	24	ATP5D	85	response to interferon-beta	13.8852	1.67117	12.214	-10.5428	CHCHD10
CHMP1A	24	ATP5D	85	response to interferon-beta	11.3381	1.81391	9.52415	-7.71024	CHMP1A
COMMD4	24	ATP5D	85	response to interferon-beta	24.5879	1.99793	22.59	-20.5921	COMMD4
COQ4	24	ATP5D	85	response to interferon-beta	23.1627	2.15028	21.0124	-18.8621	COQ4
CSNK2B	24	ATP5D	85	response to interferon-beta	14.4504	1.24835	13.2021	-11.9537	CSNK2B
CYB561D2	24	ATP5D	85	response to interferon-beta	14.2626	0.753741	13.5088	-12.7551	CYB561D2
DBNL	24	ATP5D	85	response to interferon-beta	10.5191	1.13323	9.38583	-8.2526	DBNL
DDA1	24	ATP5D	85	response to interferon-beta	12.0222	1.45263	10.5696	-9.11693	DDA1
DNAJC30	24	ATP5D	85	response to interferon-beta	11.212	1.47996	9.73207	-8.25211	DNAJC30
DPM2	24	ATP5D	85	response to interferon-beta	24.9419	2.58436	22.3576	-19.7732	DPM2
ECH1	24	ATP5D	85	response to interferon-beta	14.3102	1.62902	12.6812	-11.0522	ECH1
EIF3G	24	ATP5D	85	response to interferon-beta	14.8985	1.90372	12.9948	-11.091	EIF3G
ELOF1	24	ATP5D	85	response to interferon-beta	18.4653	2.22694	16.2384	-14.0114	ELOF1
ESRRA	24	ATP5D	85	response to interferon-beta	4.26783	0.507757	3.76008	-3.25232	ESRRA
FAM89B	24	ATP5D	85	response to interferon-beta	24.464	0.639126	23.8248	-23.1857	FAM89B
FIBP	24	ATP5D	85	response to interferon-beta	26.4286	2.71199	23.7166	-21.0047	FIBP
FPGS	24	ATP5D	85	response to interferon-beta	14.9347	1.78347	13.1512	-11.3678	FPGS
GLTSCR2	24	ATP5D	85	response to interferon-beta	10.0486	1.02479	9.02384	-7.99905	GLTSCR2
GNB1L	24	ATP5D	85	response to interferon-beta	10.3005	1.20069	9.09985	-7.89916	GNB1L
GPATCH3	24	ATP5D	85	response to interferon-beta	6.07438	0.797921	5.27645	-4.47853	GPATCH3
HEXIM2	24	ATP5D	85	response to interferon-beta	10.4933	1.21086	9.28247	-8.07161	HEXIM2
HRAS	24	ATP5D	85	response to interferon-beta	19.8074	2.08476	17.7226	-15.6379	HRAS
HSPBP1	24	ATP5D	85	response to interferon-beta	16.6566	1.67382	14.9828	-13.3089	HSPBP1
KDM1	24	ATP5D	85	response to interferon-beta	10.3396	0.129629	10.21	-10.0804	KDM1
LENG1	24	ATP5D	85	response to interferon-beta	9.34241	0.814869	8.52754	-7.71267	LENG1
LOC388564	24	ATP5D	85	response to interferon-beta	5.11546	0.47402	4.64144	-4.16742	LOC388564
LRRC59	24	ATP5D	85	response to interferon-beta	8.59968	0.10765	8.49203	-8.38438	LRRC59
LYPLA2	24	ATP5D	85	response to interferon-beta	27.5212	2.00876	25.5124	-23.5037	LYPLA2
MBLAC1	24	ATP5D	85	response to interferon-beta	6.44989	0.915043	5.53484	-4.6198	MBLAC1
MCM3	24	ATP5D	85	response to interferon-beta	37.0537	0.407982	36.6457	-36.2377	MCM3
MCRS1	24	ATP5D	85	response to interferon-beta	9.89806	0.935118	8.96295	-8.02783	MCRS1
MLF2	24	ATP5D	85	response to interferon-beta	11.0825	1.64132	9.44115	-7.79982	MLF2
MPV17L2	24	ATP5D	85	response to interferon-beta	6.37287	0.74814	5.62473	-4.87659	MPV17L2
NDUFAF3	24	ATP5D	85	response to interferon-beta	7.68447	1.05372	6.63075	-5.57703	NDUFAF3
NDUFV3	24	ATP5D	85	response to interferon-beta	3.66515	0.315986	3.34916	-3.03318	NDUFV3
NINJ2	24	ATP5D	85	response to interferon-beta	2.56724	0.0483973	2.51884	-2.47044	NINJ2
NSFL1C	24	ATP5D	85	response to interferon-beta	8.39669	1.27911	7.11759	-5.83848	NSFL1C
NSUN5	24	ATP5D	85	response to interferon-beta	19.5023	2.4267	17.0756	-14.6489	NSUN5
PAQR4	24	ATP5D	85	response to interferon-beta	9.04509	0.25317	8.79192	-8.53875	PAQR4
PCYT2	24	ATP5D	85	response to interferon-beta	9.17265	0.820984	8.35167	-7.53068	PCYT2
PEX16	24	ATP5D	85	response to interferon-beta	23.8516	3.19458	20.657	-17.4625	PEX16
PGLS	24	ATP5D	85	response to interferon-beta	26.3995	2.59069	23.8088	-21.2181	PGLS
PRMT2	24	ATP5D	85	response to interferon-beta	10.0606	0.171718	9.88891	-9.71719	PRMT2
PTGES2	24	ATP5D	85	response to interferon-beta	19.9535	1.45013	18.5033	-17.0532	PTGES2
RAB1B	24	ATP5D	85	response to interferon-beta	13.7304	2.04817	11.6822	-9.63406	RAB1B
RALY	24	ATP5D	85	response to interferon-beta	23.0189	2.70153	20.3174	-17.6158	RALY
RIC8A	24	ATP5D	85	response to interferon-beta	5.8571	0.8412	5.01591	-4.17471	RIC8A
RNF25	24	ATP5D	85	response to interferon-beta	23.6584	1.74994	21.9085	-20.1585	RNF25
SAC3D1	24	ATP5D	85	response to interferon-beta	21.5009	2.57618	18.9247	-16.3485	SAC3D1
SAE1	24	ATP5D	85	response to interferon-beta	21.7691	0.317751	21.4513	-21.1336	SAE1
SLC25A39	24	ATP5D	85	response to interferon-beta	19.9909	2.33876	17.6521	-15.3134	SLC25A39
SLC39A4	24	ATP5D	85	response to interferon-beta	13.6215	1.15359	12.4679	-11.3143	SLC39A4
SNAPC2	24	ATP5D	85	response to interferon-beta	12.3163	1.28559	11.0307	-9.74514	SNAPC2
SPAG7	24	ATP5D	85	response to interferon-beta	10.9483	0.324278	10.6241	-10.2998	SPAG7
STUB1	24	ATP5D	85	response to interferon-beta	9.65371	0.977706	8.676	-7.6983	STUB1
THAP7	24	ATP5D	85	response to interferon-beta	28.0588	1.92602	26.1327	-24.2067	THAP7
THAP8	24	ATP5D	85	response to interferon-beta	5.3073	0.57872	4.72858	-4.14986	THAP8
TMEM222	24	ATP5D	85	response to interferon-beta	14.5932	1.57875	13.0144	-11.4357	TMEM222
TPX2	24	ATP5D	85	response to interferon-beta	31.546	0.363683	31.1823	-30.8186	TPX2
TRADD	24	ATP5D	85	response to interferon-beta	25.4358	0.747093	24.6887	-23.9416	TRADD
TSEN34	24	ATP5D	85	response to interferon-beta	3.65992	0.323249	3.33667	-3.01342	TSEN34
TSSC4	24	ATP5D	85	response to interferon-beta	17.5399	2.85215	14.6878	-11.8356	TSSC4
UBXN1	24	ATP5D	85	response to interferon-beta	17.3725	2.2934	15.0791	-12.7857	UBXN1
WDR34	24	ATP5D	85	response to interferon-beta	9.3977	0.962027	8.43567	-7.47365	WDR34
YKT6	24	ATP5D	85	response to interferon-beta	4.79276	0.650192	4.14256	-3.49237	YKT6
ZNF428	24	ATP5D	85	response to interferon-beta	14.4725	1.68818	12.7843	-11.0961	ZNF428
ABHD11	23	VPS28	86	tRNA-type intron splice site recognition and cleavage	9.32879	0.873948	8.45485	-7.5809	ABHD11
ABHD14A	23	VPS28	86	tRNA-type intron splice site recognition and cleavage	11.1104	0.671231	10.4392	-9.76796	ABHD14A
ACER3	23	VPS28	86	tRNA-type intron splice site recognition and cleavage	17.2841	0.229549	17.0545	-16.825	ACER3
ACSF2	23	VPS28	86	tRNA-type intron splice site recognition and cleavage	4.69086	0.369026	4.32184	-3.95281	ACSF2
ACTR1B	23	VPS28	86	tRNA-type intron splice site recognition and cleavage	2.30311	0.305325	1.99778	-1.69245	ACTR1B
ALKBH6	23	VPS28	86	tRNA-type intron splice site recognition and cleavage	41.679	1.47844	40.2005	-38.7221	ALKBH6
ANXA4	23	VPS28	86	tRNA-type intron splice site recognition and cleavage	24.2145	0.294545	23.92	-23.6254	ANXA4
ANXA5	23	VPS28	86	tRNA-type intron splice site recognition and cleavage	21.4934	0.241715	21.2517	-21.01	ANXA5
ASPSCR1	23	VPS28	86	tRNA-type intron splice site recognition and cleavage	26.2293	2.60251	23.6268	-21.0243	ASPSCR1
ATP6V1A	23	VPS28	86	tRNA-type intron splice site recognition and cleavage	16.1602	0.138744	16.0215	-15.8828	ATP6V1A
B4GALT7	23	VPS28	86	tRNA-type intron splice site recognition and cleavage	18.6912	2.02059	16.6707	-14.6501	B4GALT7
BGLAP	23	VPS28	86	tRNA-type intron splice site recognition and cleavage	19.8149	1.18857	18.6264	-17.4378	BGLAP
C19orf39	23	VPS28	86	tRNA-type intron splice site recognition and cleavage	17.1996	1.4773	15.7223	-14.245	C19orf39
C1orf91	23	VPS28	86	tRNA-type intron splice site recognition and cleavage	8.90956	0.644169	8.26539	-7.62123	C1orf91
C20orf134	23	VPS28	86	tRNA-type intron splice site recognition and cleavage	3.66931	0.210736	3.45857	-3.24784	C20orf134
C21orf87	23	VPS28	86	tRNA-type intron splice site recognition and cleavage	4.08878	0.330294	3.75849	-3.42819	C21orf87
C22orf40	23	VPS28	86	tRNA-type intron splice site recognition and cleavage	20.7355	0.744599	19.9909	-19.2463	C22orf40
C5orf55	23	VPS28	86	tRNA-type intron splice site recognition and cleavage	6.73021	0.716731	6.01348	-5.29675	C5orf55
C6orf226	23	VPS28	86	tRNA-type intron splice site recognition and cleavage	12.6566	1.26768	11.3889	-10.1213	C6orf226
C9orf142	23	VPS28	86	tRNA-type intron splice site recognition and cleavage	23.4816	2.0556	21.426	-19.3704	C9orf142
CASP7	23	VPS28	86	tRNA-type intron splice site recognition and cleavage	13.1856	0.139076	13.0465	-12.9074	CASP7
CBY1	23	VPS28	86	tRNA-type intron splice site recognition and cleavage	6.89358	0.585333	6.30825	-5.72292	CBY1
CCDC153	23	VPS28	86	tRNA-type intron splice site recognition and cleavage	6.65836	0.509677	6.14869	-5.63901	CCDC153
CCDC57	23	VPS28	86	tRNA-type intron splice site recognition and cleavage	14.4539	1.47388	12.98	-11.5061	CCDC57
CDS2	23	VPS28	86	tRNA-type intron splice site recognition and cleavage	29.2531	0.427426	28.8257	-28.3983	CDS2
DHRS12	23	VPS28	86	tRNA-type intron splice site recognition and cleavage	3.44313	0.289329	3.1538	-2.86447	DHRS12
FAM108A1	23	VPS28	86	tRNA-type intron splice site recognition and cleavage	15.9062	1.02819	14.878	-13.8498	FAM108A1
FAM125A	23	VPS28	86	tRNA-type intron splice site recognition and cleavage	14.5935	1.04031	13.5532	-12.5129	FAM125A
FAM3A	23	VPS28	86	tRNA-type intron splice site recognition and cleavage	13.3011	1.34254	11.9586	-10.616	FAM3A
FAM98C	23	VPS28	86	tRNA-type intron splice site recognition and cleavage	9.35906	0.956945	8.40211	-7.44517	FAM98C
FASTKD1	23	VPS28	86	tRNA-type intron splice site recognition and cleavage	14.9828	0.265604	14.7172	-14.4516	FASTKD1
FBXL15	23	VPS28	86	tRNA-type intron splice site recognition and cleavage	11.1435	0.992526	10.151	-9.15846	FBXL15
FLJ39582	23	VPS28	86	tRNA-type intron splice site recognition and cleavage	1.65389	0.219448	1.43444	-1.21499	FLJ39582
GLYCTK	23	VPS28	86	tRNA-type intron splice site recognition and cleavage	18.0858	0.722804	17.363	-16.6402	GLYCTK
GSDMD	23	VPS28	86	tRNA-type intron splice site recognition and cleavage	20.4694	1.65884	18.8106	-17.1517	GSDMD
GSTK1	23	VPS28	86	tRNA-type intron splice site recognition and cleavage	9.63769	0.649848	8.98784	-8.338	GSTK1
HAGHL	23	VPS28	86	tRNA-type intron splice site recognition and cleavage	5.81919	0.57742	5.24177	-4.66435	HAGHL
HSD11B1L	23	VPS28	86	tRNA-type intron splice site recognition and cleavage	8.2343	0.717106	7.51719	-6.80009	HSD11B1L
LIN37	23	VPS28	86	tRNA-type intron splice site recognition and cleavage	24.2521	1.79896	22.4531	-20.6541	LIN37
LIN7B	23	VPS28	86	tRNA-type intron splice site recognition and cleavage	15.1617	0.955326	14.2063	-13.251	LIN7B
LOC100130958	23	VPS28	86	tRNA-type intron splice site recognition and cleavage	6.37596	0.586856	5.7891	-5.20225	LOC100130958
LOC100288052	23	VPS28	86	tRNA-type intron splice site recognition and cleavage	9.78072	0.589262	9.19146	-8.6022	LOC100288052
LOC100289342	23	VPS28	86	tRNA-type intron splice site recognition and cleavage	1.56947	0.121768	1.4477	-1.32594	LOC100289342
LOC100289641	23	VPS28	86	tRNA-type intron splice site recognition and cleavage	1.89316	0.172319	1.72084	-1.54852	LOC100289641
LOC729678	23	VPS28	86	tRNA-type intron splice site recognition and cleavage	6.51942	0.639966	5.87945	-5.23948	LOC729678
MAGIX	23	VPS28	86	tRNA-type intron splice site recognition and cleavage	2.88407	0.219296	2.66477	-2.44548	MAGIX
MAN1B1	23	VPS28	86	tRNA-type intron splice site recognition and cleavage	9.23455	0.836814	8.39774	-7.56093	MAN1B1
MIIP	23	VPS28	86	tRNA-type intron splice site recognition and cleavage	10.2737	0.571049	9.70261	-9.13156	MIIP
MMAA	23	VPS28	86	tRNA-type intron splice site recognition and cleavage	9.08882	0.0926799	8.99614	-8.90346	MMAA
MTPAP	23	VPS28	86	tRNA-type intron splice site recognition and cleavage	12.7496	0.248409	12.5012	-12.2528	MTPAP
MXD3	23	VPS28	86	tRNA-type intron splice site recognition and cleavage	15.6196	1.0587	14.5609	-13.5022	MXD3
MYL5	23	VPS28	86	tRNA-type intron splice site recognition and cleavage	11.7025	1.17694	10.5255	-9.34859	MYL5
MYLPF	23	VPS28	86	tRNA-type intron splice site recognition and cleavage	4.95951	0.479907	4.47961	-3.9997	MYLPF
NARFL	23	VPS28	86	tRNA-type intron splice site recognition and cleavage	11.6594	0.870713	10.7887	-9.91801	NARFL
NCF4	23	VPS28	86	tRNA-type intron splice site recognition and cleavage	4.68789	0.467021	4.22087	-3.75385	NCF4
NME3	23	VPS28	86	tRNA-type intron splice site recognition and cleavage	17.7536	1.94806	15.8056	-13.8575	NME3
NT5M	23	VPS28	86	tRNA-type intron splice site recognition and cleavage	2.02923	0.203244	1.82599	-1.62274	NT5M
NUDT22	23	VPS28	86	tRNA-type intron splice site recognition and cleavage	22.1001	2.19772	19.9024	-17.7047	NUDT22
OCEL1	23	VPS28	86	tRNA-type intron splice site recognition and cleavage	15.4893	1.30581	14.1835	-12.8777	OCEL1
PIGW	23	VPS28	86	tRNA-type intron splice site recognition and cleavage	17.7774	0.238851	17.5386	-17.2997	PIGW
PMS1	23	VPS28	86	tRNA-type intron splice site recognition and cleavage	48.5726	0.512567	48.0601	-47.5475	PMS1
PPT1	23	VPS28	86	tRNA-type intron splice site recognition and cleavage	62.664	0.567649	62.0964	-61.5287	PPT1
PTCD3	23	VPS28	86	tRNA-type intron splice site recognition and cleavage	31.4935	0.42019	31.0733	-30.6531	PTCD3
RAB4B	23	VPS28	86	tRNA-type intron splice site recognition and cleavage	22.0835	1.93464	20.1488	-18.2142	RAB4B
RALB	23	VPS28	86	tRNA-type intron splice site recognition and cleavage	39.904	0.422867	39.4811	-39.0583	RALB
RASSF7	23	VPS28	86	tRNA-type intron splice site recognition and cleavage	16.9113	1.79835	15.1129	-13.3146	RASSF7
RNF149	23	VPS28	86	tRNA-type intron splice site recognition and cleavage	36.0612	0.355142	35.7061	-35.3509	RNF149
RTN4	23	VPS28	86	tRNA-type intron splice site recognition and cleavage	24.8458	0.347965	24.4978	-24.1499	RTN4
SAT2	23	VPS28	86	tRNA-type intron splice site recognition and cleavage	19.9257	1.1033	18.8224	-17.7191	SAT2
SCO2	23	VPS28	86	tRNA-type intron splice site recognition and cleavage	14.4331	0.768752	13.6643	-12.8956	SCO2
SCRN2	23	VPS28	86	tRNA-type intron splice site recognition and cleavage	29.5196	1.09639	28.4232	-27.3268	SCRN2
SMPD2	23	VPS28	86	tRNA-type intron splice site recognition and cleavage	7.30073	0.854243	6.44649	-5.59225	SMPD2
SPSB2	23	VPS28	86	tRNA-type intron splice site recognition and cleavage	7.67902	0.890355	6.78867	-5.89831	SPSB2
STX10	23	VPS28	86	tRNA-type intron splice site recognition and cleavage	11.3065	1.20007	10.1065	-8.90642	STX10
TAF1D	23	VPS28	86	tRNA-type intron splice site recognition and cleavage	12.5068	0.0930482	12.4137	-12.3207	TAF1D
TCEA2	23	VPS28	86	tRNA-type intron splice site recognition and cleavage	12.4676	0.809853	11.6578	-10.8479	TCEA2
TMEM134	23	VPS28	86	tRNA-type intron splice site recognition and cleavage	21.4651	1.48241	19.9827	-18.5003	TMEM134
TRIT1	23	VPS28	86	tRNA-type intron splice site recognition and cleavage	18.867	0.214921	18.6521	-18.4372	TRIT1
TSEN2	23	VPS28	86	tRNA-type intron splice site recognition and cleavage	23.2747	0.292037	22.9827	-22.6907	TSEN2
TSEN54	23	VPS28	86	tRNA-type intron splice site recognition and cleavage	8.65277	0.906837	7.74594	-6.8391	TSEN54
VPS28	23	VPS28	86	tRNA-type intron splice site recognition and cleavage	29.5626	2.98941	26.5732	-23.5838	VPS28
WBP1	23	VPS28	86	tRNA-type intron splice site recognition and cleavage	19.0733	2.34831	16.725	-14.3767	WBP1
WDR45	23	VPS28	86	tRNA-type intron splice site recognition and cleavage	14.1014	1.36437	12.7371	-11.3727	WDR45
ZFAND2B	23	VPS28	86	tRNA-type intron splice site recognition and cleavage	18.7172	1.81392	16.9033	-15.0894	ZFAND2B
ZFYVE16	23	VPS28	86	tRNA-type intron splice site recognition and cleavage	25.266	0.194822	25.0712	-24.8764	ZFYVE16
ZNF821	23	VPS28	86	tRNA-type intron splice site recognition and cleavage	13.8228	0.907947	12.9148	-12.0069	ZNF821
AADAT	22	ZNF662	94	thioester metabolic process	47.7284	1.71708	46.0113	-44.2942	AADAT
AASS	22	ZNF662	94	thioester metabolic process	41.4659	1.75202	39.7138	-37.9618	AASS
AFF2	22	ZNF662	94	thioester metabolic process	5.40175	0.723723	4.67803	-3.9543	AFF2
AMPH	22	ZNF662	94	thioester metabolic process	10.3621	0.429466	9.93264	-9.50317	AMPH
ANKRD13A	22	ZNF662	94	thioester metabolic process	6.90268	0.577201	6.32548	-5.74828	ANKRD13A
ARL2BP	22	ZNF662	94	thioester metabolic process	12.6409	0.152407	12.4885	-12.336	ARL2BP
ASB8	22	ZNF662	94	thioester metabolic process	8.3852	0.136307	8.2489	-8.11259	ASB8
BCL6	22	ZNF662	94	thioester metabolic process	3.77918	0.483114	3.29607	-2.81295	BCL6
BIRC3	22	ZNF662	94	thioester metabolic process	5.9346	0.0532761	5.88132	-5.82804	BIRC3
BPNT1	22	ZNF662	94	thioester metabolic process	10.9883	0.626495	10.3618	-9.73533	BPNT1
C10orf79	22	ZNF662	94	thioester metabolic process	2.28803	0.0830981	2.20493	-2.12183	C10orf79
C20orf197	22	ZNF662	94	thioester metabolic process	8.97741	0.377246	8.60016	-8.22291	C20orf197
C3orf37	22	ZNF662	94	thioester metabolic process	4.49118	0.339177	4.152	-3.81282	C3orf37
C7orf63	22	ZNF662	94	thioester metabolic process	8.59175	0.404003	8.18775	-7.78375	C7orf63
C8orf79	22	ZNF662	94	thioester metabolic process	19.5681	0.860257	18.7079	-17.8476	C8orf79
C8orf80	22	ZNF662	94	thioester metabolic process	2.53832	0.40679	2.13153	-1.72474	C8orf80
CAPS2	22	ZNF662	94	thioester metabolic process	9.1082	0.315449	8.79275	-8.47731	CAPS2
CCL16	22	ZNF662	94	thioester metabolic process	10.9867	0.318599	10.6681	-10.3495	CCL16
CRHBP	22	ZNF662	94	thioester metabolic process	3.12504	0.455172	2.66987	-2.2147	CRHBP
CUBN	22	ZNF662	94	thioester metabolic process	42.2233	1.31935	40.904	-39.5846	CUBN
CYP17A1	22	ZNF662	94	thioester metabolic process	5.53407	0.147314	5.38675	-5.23944	CYP17A1
DAPP1	22	ZNF662	94	thioester metabolic process	8.96095	0.09847	8.86248	-8.76401	DAPP1
DIRC3	22	ZNF662	94	thioester metabolic process	17.7161	0.557808	17.1583	-16.6005	DIRC3
DKFZp434J0226	22	ZNF662	94	thioester metabolic process	2.22202	0.0631754	2.15884	-2.09567	DKFZp434J0226
DKFZp686L13185	22	ZNF662	94	thioester metabolic process	6.38159	0.161499	6.22009	-6.0586	DKFZp686L13185
DNAI2	22	ZNF662	94	thioester metabolic process	6.21231	0.266327	5.94598	-5.67965	DNAI2
DPY19L2	22	ZNF662	94	thioester metabolic process	21.3434	0.597283	20.7461	-20.1489	DPY19L2
ELOVL5	22	ZNF662	94	thioester metabolic process	2.76704	0.0457101	2.72133	-2.67562	ELOVL5
ESRRB	22	ZNF662	94	thioester metabolic process	5.90522	0.132892	5.77233	-5.63944	ESRRB
FAM107B	22	ZNF662	94	thioester metabolic process	2.61101	0.056155	2.55485	-2.4987	FAM107B
FAM126A	22	ZNF662	94	thioester metabolic process	7.58775	0.12289	7.46486	-7.34197	FAM126A
FAM65C	22	ZNF662	94	thioester metabolic process	36.3125	1.23149	35.081	-33.8495	FAM65C
FHDC1	22	ZNF662	94	thioester metabolic process	5.95425	0.228787	5.72546	-5.49667	FHDC1
FLJ13197	22	ZNF662	94	thioester metabolic process	26.7704	1.39678	25.3736	-23.9768	FLJ13197
GCET2	22	ZNF662	94	thioester metabolic process	2.56481	0.374905	2.1899	-1.815	GCET2
GOLPH3L	22	ZNF662	94	thioester metabolic process	9.08477	0.17013	8.91464	-8.74451	GOLPH3L
GPR173	22	ZNF662	94	thioester metabolic process	35.1784	0.822968	34.3554	-33.5325	GPR173
GPR82	22	ZNF662	94	thioester metabolic process	1.50651	0.0241341	1.48238	-1.45825	GPR82
HDAC1	22	ZNF662	94	thioester metabolic process	5.51881	0.635604	4.8832	-4.2476	HDAC1
HDC	22	ZNF662	94	thioester metabolic process	21.4104	0.770059	20.6403	-19.8702	HDC
INTU	22	ZNF662	94	thioester metabolic process	25.2855	1.75459	23.5309	-21.7763	INTU
KIAA0408	22	ZNF662	94	thioester metabolic process	21.7334	0.68474	21.0486	-20.3639	KIAA0408
KIAA0746	22	ZNF662	94	thioester metabolic process	6.11775	0.684289	5.43346	-4.74917	KIAA0746
LOC100130098	22	ZNF662	94	thioester metabolic process	1.24081	0.215342	1.02546	-0.810122	LOC100130098
LOC100130454	22	ZNF662	94	thioester metabolic process	9.48812	0.397842	9.09028	-8.69244	LOC100130454
LOC100287415	22	ZNF662	94	thioester metabolic process	11.2752	0.433601	10.8416	-10.408	LOC100287415
LOC100287917	22	ZNF662	94	thioester metabolic process	4.672	0.224596	4.4474	-4.22281	LOC100287917
LOC100288183	22	ZNF662	94	thioester metabolic process	6.85313	0.314669	6.53846	-6.22379	LOC100288183
LOC100289305	22	ZNF662	94	thioester metabolic process	6.6095	0.168941	6.44056	-6.27162	LOC100289305
LOC134466	22	ZNF662	94	thioester metabolic process	13.2746	0.818995	12.4556	-11.6366	LOC134466
LOC150568	22	ZNF662	94	thioester metabolic process	1.32412	0.196126	1.12799	-0.931869	LOC150568
LOC283392	22	ZNF662	94	thioester metabolic process	6.88459	0.283548	6.60104	-6.31749	LOC283392
LOC375010	22	ZNF662	94	thioester metabolic process	3.2616	0.105218	3.15638	-3.05116	LOC375010
LOC401093	22	ZNF662	94	thioester metabolic process	7.61918	0.251973	7.36721	-7.11524	LOC401093
LRRC6	22	ZNF662	94	thioester metabolic process	13.3019	0.54069	12.7612	-12.2205	LRRC6
LY75	22	ZNF662	94	thioester metabolic process	7.08952	0.0345928	7.05493	-7.02034	LY75
MARCKSL1	22	ZNF662	94	thioester metabolic process	7.70768	0.683643	7.02404	-6.3404	MARCKSL1
ME3	22	ZNF662	94	thioester metabolic process	42.1872	1.60646	40.5808	-38.9743	ME3
MS4A1	22	ZNF662	94	thioester metabolic process	4.098	0.095677	4.00232	-3.90665	MS4A1
MTMR11	22	ZNF662	94	thioester metabolic process	33.0542	1.10164	31.9526	-30.8509	MTMR11
MYBL1	22	ZNF662	94	thioester metabolic process	6.30631	0.88715	5.41916	-4.53201	MYBL1
MYO3B	22	ZNF662	94	thioester metabolic process	2.0552	0.263705	1.79149	-1.52779	MYO3B
NSUN7	22	ZNF662	94	thioester metabolic process	5.11827	0.198094	4.92017	-4.72208	NSUN7
PDK1	22	ZNF662	94	thioester metabolic process	17.3759	0.227371	17.1485	-16.9211	PDK1
PKD1L1	22	ZNF662	94	thioester metabolic process	2.29781	0.182319	2.11549	-1.93317	PKD1L1
PLEKHH2	22	ZNF662	94	thioester metabolic process	41.271	2.08692	39.1841	-37.0972	PLEKHH2
PLXDC1	22	ZNF662	94	thioester metabolic process	56.6567	1.56898	55.0877	-53.5187	PLXDC1
PRG4	22	ZNF662	94	thioester metabolic process	11.1564	0.256593	10.8998	-10.6432	PRG4
PRPSAP2	22	ZNF662	94	thioester metabolic process	12.6627	0.571552	12.0911	-11.5196	PRPSAP2
QPCT	22	ZNF662	94	thioester metabolic process	5.29083	0.0596444	5.23119	-5.17154	QPCT
RANBP17	22	ZNF662	94	thioester metabolic process	22.1138	1.14911	20.9647	-19.8155	RANBP17
RNGTT	22	ZNF662	94	thioester metabolic process	2.95385	0.0792528	2.87459	-2.79534	RNGTT
RUNDC2B	22	ZNF662	94	thioester metabolic process	5.27518	0.480279	4.79491	-4.31463	RUNDC2B
RUNDC2C	22	ZNF662	94	thioester metabolic process	8.76413	1.04307	7.72106	-6.67799	RUNDC2C
S100Z	22	ZNF662	94	thioester metabolic process	3.18248	0.623476	2.55901	-1.93553	S100Z
SCG2	22	ZNF662	94	thioester metabolic process	3.60239	0.118256	3.48413	-3.36588	SCG2
SLC5A4	22	ZNF662	94	thioester metabolic process	7.45887	0.288942	7.16993	-6.88098	SLC5A4
SLC5A9	22	ZNF662	94	thioester metabolic process	19.9226	0.645584	19.2771	-18.6315	SLC5A9
SORL1	22	ZNF662	94	thioester metabolic process	2.88014	0.226287	2.65385	-2.42756	SORL1
SPAG16	22	ZNF662	94	thioester metabolic process	4.5844	0.115763	4.46864	-4.35288	SPAG16
SPEF2	22	ZNF662	94	thioester metabolic process	11.0484	0.594792	10.4536	-9.85882	SPEF2
STK17B	22	ZNF662	94	thioester metabolic process	26.9337	0.275281	26.6584	-26.3831	STK17B
TF	22	ZNF662	94	thioester metabolic process	10.9705	0.314972	10.6556	-10.3406	TF
TP53INP1	22	ZNF662	94	thioester metabolic process	4.57767	0.12119	4.45648	-4.33529	TP53INP1
TSPAN13	22	ZNF662	94	thioester metabolic process	5.28907	0.0922093	5.19686	-5.10465	TSPAN13
TUB	22	ZNF662	94	thioester metabolic process	36.8945	0.947159	35.9473	-35.0001	TUB
WHAMML2	22	ZNF662	94	thioester metabolic process	17.4155	0.665377	16.7501	-16.0847	WHAMML2
ZCCHC7	22	ZNF662	94	thioester metabolic process	15.4264	0.249814	15.1766	-14.9268	ZCCHC7
ZNF208	22	ZNF662	94	thioester metabolic process	16.5708	0.940088	15.6307	-14.6906	ZNF208
ZNF300	22	ZNF662	94	thioester metabolic process	12.5492	0.7333	11.8159	-11.0826	ZNF300
ZNF311	22	ZNF662	94	thioester metabolic process	17.9787	0.7917	17.187	-16.3953	ZNF311
ZNF334	22	ZNF662	94	thioester metabolic process	26.4058	1.46562	24.9402	-23.4746	ZNF334
ZNF608	22	ZNF662	94	thioester metabolic process	5.50089	0.444161	5.05673	-4.61257	ZNF608
ZNF662	22	ZNF662	94	thioester metabolic process	71.8513	3.08051	68.7708	-65.6903	ZNF662
ABHD8	21	ZNF420	147	regulation of transforming growth factor beta receptor signaling pathway	8.73969	0.0546295	8.68506	-8.63043	ABHD8
ABI2	21	ZNF420	147	regulation of transforming growth factor beta receptor signaling pathway	2.09174	0.171129	1.92061	-1.74948	ABI2
ADD3	21	ZNF420	147	regulation of transforming growth factor beta receptor signaling pathway	19.3529	1.38047	17.9725	-16.592	ADD3
ADM	21	ZNF420	147	regulation of transforming growth factor beta receptor signaling pathway	3.22061	0.0419085	3.1787	-3.13679	ADM
AFTPH	21	ZNF420	147	regulation of transforming growth factor beta receptor signaling pathway	12.9408	0.905455	12.0354	-11.1299	AFTPH
APPBP2	21	ZNF420	147	regulation of transforming growth factor beta receptor signaling pathway	42.9886	2.81695	40.1717	-37.3547	APPBP2
APPL1	21	ZNF420	147	regulation of transforming growth factor beta receptor signaling pathway	15.0614	1.30222	13.7591	-12.4569	APPL1
ASTE1	21	ZNF420	147	regulation of transforming growth factor beta receptor signaling pathway	7.24965	1.06715	6.1825	-5.11534	ASTE1
ATMIN	21	ZNF420	147	regulation of transforming growth factor beta receptor signaling pathway	8.17534	0.711295	7.46405	-6.75275	ATMIN
BARX1	21	ZNF420	147	regulation of transforming growth factor beta receptor signaling pathway	1.63091	0.0490359	1.58187	-1.53284	BARX1
C15orf48	21	ZNF420	147	regulation of transforming growth factor beta receptor signaling pathway	43.2568	0.631692	42.6251	-41.9934	C15orf48
C18orf25	21	ZNF420	147	regulation of transforming growth factor beta receptor signaling pathway	15.5959	1.60973	13.9862	-12.3764	C18orf25
C1orf103	21	ZNF420	147	regulation of transforming growth factor beta receptor signaling pathway	8.94817	0.935368	8.01281	-7.07744	C1orf103
C1orf71	21	ZNF420	147	regulation of transforming growth factor beta receptor signaling pathway	5.90833	0.50971	5.39862	-4.88891	C1orf71
C3orf17	21	ZNF420	147	regulation of transforming growth factor beta receptor signaling pathway	11.2163	0.814444	10.4019	-9.58746	C3orf17
C4orf16	21	ZNF420	147	regulation of transforming growth factor beta receptor signaling pathway	22.9219	1.40796	21.5139	-20.1059	C4orf16
C6orf170	21	ZNF420	147	regulation of transforming growth factor beta receptor signaling pathway	11.4301	0.469616	10.9605	-10.4908	C6orf170
C8orf37	21	ZNF420	147	regulation of transforming growth factor beta receptor signaling pathway	11.7504	0.972637	10.7778	-9.80512	C8orf37
CATSPER1	21	ZNF420	147	regulation of transforming growth factor beta receptor signaling pathway	49.5611	0.664298	48.8968	-48.2325	CATSPER1
CCDC91	21	ZNF420	147	regulation of transforming growth factor beta receptor signaling pathway	20.4082	1.49125	18.917	-17.4257	CCDC91
CCL15	21	ZNF420	147	regulation of transforming growth factor beta receptor signaling pathway	2.24011	0.042796	2.19732	-2.15452	CCL15
CD81	21	ZNF420	147	regulation of transforming growth factor beta receptor signaling pathway	40.8951	0.0869087	40.8082	-40.7213	CD81
CLDN7	21	ZNF420	147	regulation of transforming growth factor beta receptor signaling pathway	3.42872	0.0385769	3.39014	-3.35156	CLDN7
CRABP1	21	ZNF420	147	regulation of transforming growth factor beta receptor signaling pathway	7.75983	0.157685	7.60214	-7.44446	CRABP1
CSF3	21	ZNF420	147	regulation of transforming growth factor beta receptor signaling pathway	4.4493	0.0409093	4.40839	-4.36748	CSF3
CXorf21	21	ZNF420	147	regulation of transforming growth factor beta receptor signaling pathway	7.67135	0.841668	6.82968	-5.98801	CXorf21
CYB5RL	21	ZNF420	147	regulation of transforming growth factor beta receptor signaling pathway	29.6063	0.665232	28.9411	-28.2759	CYB5RL
CYP2U1	21	ZNF420	147	regulation of transforming growth factor beta receptor signaling pathway	2.99607	0.402551	2.59352	-2.19097	CYP2U1
DCLRE1C	21	ZNF420	147	regulation of transforming growth factor beta receptor signaling pathway	2.69223	0.163041	2.52919	-2.36615	DCLRE1C
DYM	21	ZNF420	147	regulation of transforming growth factor beta receptor signaling pathway	10.7413	0.696275	10.0451	-9.34878	DYM
EMB	21	ZNF420	147	regulation of transforming growth factor beta receptor signaling pathway	4.3625	0.428461	3.93404	-3.50558	EMB
ESCO1	21	ZNF420	147	regulation of transforming growth factor beta receptor signaling pathway	12.9939	1.49499	11.4989	-10.0039	ESCO1
FAM148A	21	ZNF420	147	regulation of transforming growth factor beta receptor signaling pathway	1.70962	0.02737	1.68225	-1.65488	FAM148A
FAM172A	21	ZNF420	147	regulation of transforming growth factor beta receptor signaling pathway	29.3755	2.2371	27.1384	-24.9013	FAM172A
FANCF	21	ZNF420	147	regulation of transforming growth factor beta receptor signaling pathway	5.07941	0.539687	4.53972	-4.00003	FANCF
FBXO28	21	ZNF420	147	regulation of transforming growth factor beta receptor signaling pathway	19.7698	1.41151	18.3583	-16.9468	FBXO28
FBXO38	21	ZNF420	147	regulation of transforming growth factor beta receptor signaling pathway	18.1512	1.30252	16.8487	-15.5461	FBXO38
GABPA	21	ZNF420	147	regulation of transforming growth factor beta receptor signaling pathway	49.8366	3.55851	46.278	-42.7195	GABPA
HSPA1B	21	ZNF420	147	regulation of transforming growth factor beta receptor signaling pathway	3.58511	0.0246279	3.56049	-3.53586	HSPA1B
IFT88	21	ZNF420	147	regulation of transforming growth factor beta receptor signaling pathway	3.76863	0.346954	3.42168	-3.07472	IFT88
KBTBD6	21	ZNF420	147	regulation of transforming growth factor beta receptor signaling pathway	4.39674	0.341167	4.05557	-3.71441	KBTBD6
KCNJ15	21	ZNF420	147	regulation of transforming growth factor beta receptor signaling pathway	54.5757	0.511595	54.0641	-53.5525	KCNJ15
KIAA1012	21	ZNF420	147	regulation of transforming growth factor beta receptor signaling pathway	35.0559	4.35552	30.7004	-26.3449	KIAA1012
KIAA1328	21	ZNF420	147	regulation of transforming growth factor beta receptor signaling pathway	4.61796	0.706984	3.91097	-3.20399	KIAA1328
KIAA1430	21	ZNF420	147	regulation of transforming growth factor beta receptor signaling pathway	46.8528	2.86875	43.9841	-41.1153	KIAA1430
KIAA1737	21	ZNF420	147	regulation of transforming growth factor beta receptor signaling pathway	4.81654	0.385219	4.43132	-4.0461	KIAA1737
LANCL1	21	ZNF420	147	regulation of transforming growth factor beta receptor signaling pathway	12.6417	0.832534	11.8091	-10.9766	LANCL1
LAX1	21	ZNF420	147	regulation of transforming growth factor beta receptor signaling pathway	5.14855	0.189749	4.9588	-4.76905	LAX1
LEKR1	21	ZNF420	147	regulation of transforming growth factor beta receptor signaling pathway	6.9649	0.444102	6.5208	-6.0767	LEKR1
LNX1	21	ZNF420	147	regulation of transforming growth factor beta receptor signaling pathway	5.41499	0.422242	4.99275	-4.57051	LNX1
LOC100131091	21	ZNF420	147	regulation of transforming growth factor beta receptor signaling pathway	2.83958	0.0744537	2.76512	-2.69067	LOC100131091
LOC100131564	21	ZNF420	147	regulation of transforming growth factor beta receptor signaling pathway	28.722	1.01198	27.71	-26.698	LOC100131564
LOC100287931	21	ZNF420	147	regulation of transforming growth factor beta receptor signaling pathway	4.5448	0.309454	4.23534	-3.92589	LOC100287931
LOC100288237	21	ZNF420	147	regulation of transforming growth factor beta receptor signaling pathway	26.5175	3.70085	22.8166	-19.1158	LOC100288237
LOC100289518	21	ZNF420	147	regulation of transforming growth factor beta receptor signaling pathway	9.17692	0.117604	9.05932	-8.94171	LOC100289518
LOC148189	21	ZNF420	147	regulation of transforming growth factor beta receptor signaling pathway	16.7631	1.79935	14.9637	-13.1644	LOC148189
LOC339290	21	ZNF420	147	regulation of transforming growth factor beta receptor signaling pathway	2.49156	0.115857	2.37571	-2.25985	LOC339290
LOC388813	21	ZNF420	147	regulation of transforming growth factor beta receptor signaling pathway	3.73467	0.089085	3.64558	-3.5565	LOC388813
LOC645212	21	ZNF420	147	regulation of transforming growth factor beta receptor signaling pathway	20.4677	0.374631	20.0931	-19.7185	LOC645212
LOC728927	21	ZNF420	147	regulation of transforming growth factor beta receptor signaling pathway	36.2501	3.45241	32.7977	-29.3453	LOC728927
MALT1	21	ZNF420	147	regulation of transforming growth factor beta receptor signaling pathway	2.49832	0.22949	2.26883	-2.03934	MALT1
MAP9	21	ZNF420	147	regulation of transforming growth factor beta receptor signaling pathway	6.57209	0.291997	6.28009	-5.9881	MAP9
MIB1	21	ZNF420	147	regulation of transforming growth factor beta receptor signaling pathway	26.1384	2.48304	23.6554	-21.1723	MIB1
MIER3	21	ZNF420	147	regulation of transforming growth factor beta receptor signaling pathway	32.9425	2.03672	30.9058	-28.8691	MIER3
NR1H2	21	ZNF420	147	regulation of transforming growth factor beta receptor signaling pathway	7.29735	0.00968245	7.28767	-7.27799	NR1H2
NUBPL	21	ZNF420	147	regulation of transforming growth factor beta receptor signaling pathway	16.0984	1.26184	14.8366	-13.5748	NUBPL
PBLD	21	ZNF420	147	regulation of transforming growth factor beta receptor signaling pathway	2.87149	0.249473	2.62201	-2.37254	PBLD
PELI1	21	ZNF420	147	regulation of transforming growth factor beta receptor signaling pathway	8.61185	0.863458	7.74839	-6.88494	PELI1
PIGN	21	ZNF420	147	regulation of transforming growth factor beta receptor signaling pathway	27.5023	2.38465	25.1176	-22.733	PIGN
PIK3AP1	21	ZNF420	147	regulation of transforming growth factor beta receptor signaling pathway	5.60108	0.222808	5.37827	-5.15546	PIK3AP1
PIK3C3	21	ZNF420	147	regulation of transforming growth factor beta receptor signaling pathway	11.6224	1.2607	10.3617	-9.10101	PIK3C3
PLEK2	21	ZNF420	147	regulation of transforming growth factor beta receptor signaling pathway	29.0832	0.365138	28.7181	-28.3529	PLEK2
RAB9B	21	ZNF420	147	regulation of transforming growth factor beta receptor signaling pathway	3.97336	0.424278	3.54909	-3.12481	RAB9B
RBL2	21	ZNF420	147	regulation of transforming growth factor beta receptor signaling pathway	31.9062	1.2095	30.6967	-29.4872	RBL2
RDH8	21	ZNF420	147	regulation of transforming growth factor beta receptor signaling pathway	3.13625	0.0617394	3.07451	-3.01277	RDH8
RNF138	21	ZNF420	147	regulation of transforming growth factor beta receptor signaling pathway	60.4421	2.95408	57.488	-54.5339	RNF138
RPRD1A	21	ZNF420	147	regulation of transforming growth factor beta receptor signaling pathway	45.5789	2.83999	42.7389	-39.8989	RPRD1A
RPS6KA5	21	ZNF420	147	regulation of transforming growth factor beta receptor signaling pathway	12.9732	0.904716	12.0685	-11.1638	RPS6KA5
RSBN1	21	ZNF420	147	regulation of transforming growth factor beta receptor signaling pathway	27.5482	2.52422	25.0239	-22.4997	RSBN1
RSBN1L	21	ZNF420	147	regulation of transforming growth factor beta receptor signaling pathway	38.7996	3.68294	35.1167	-31.4337	RSBN1L
SCARNA27	21	ZNF420	147	regulation of transforming growth factor beta receptor signaling pathway	23.4578	0.485882	22.9719	-22.4861	SCARNA27
SEC62	21	ZNF420	147	regulation of transforming growth factor beta receptor signaling pathway	14.7817	0.957167	13.8245	-12.8673	SEC62
SKIL	21	ZNF420	147	regulation of transforming growth factor beta receptor signaling pathway	24.5651	1.62723	22.9379	-21.3106	SKIL
SLC10A7	21	ZNF420	147	regulation of transforming growth factor beta receptor signaling pathway	16.9133	0.69225	16.221	-15.5288	SLC10A7
SMAD2	21	ZNF420	147	regulation of transforming growth factor beta receptor signaling pathway	12.4807	1.76583	10.7149	-8.94908	SMAD2
SMAD4	21	ZNF420	147	regulation of transforming growth factor beta receptor signaling pathway	15.3037	2.83522	12.4685	-9.63328	SMAD4
SP3	21	ZNF420	147	regulation of transforming growth factor beta receptor signaling pathway	43.2262	3.71089	39.5153	-35.8044	SP3
SP4	21	ZNF420	147	regulation of transforming growth factor beta receptor signaling pathway	25.6399	2.29586	23.344	-21.0482	SP4
SPIN4	21	ZNF420	147	regulation of transforming growth factor beta receptor signaling pathway	17.4546	0.931037	16.5236	-15.5926	SPIN4
SPOCD1	21	ZNF420	147	regulation of transforming growth factor beta receptor signaling pathway	16.6244	0.180169	16.4443	-16.2641	SPOCD1
SRPK2	21	ZNF420	147	regulation of transforming growth factor beta receptor signaling pathway	19.5521	1.85044	17.7016	-15.8512	SRPK2
TMEM39A	21	ZNF420	147	regulation of transforming growth factor beta receptor signaling pathway	14.7348	1.03794	13.6969	-12.6589	TMEM39A
TREM1	21	ZNF420	147	regulation of transforming growth factor beta receptor signaling pathway	23.4792	0.555616	22.9236	-22.368	TREM1
TREML3	21	ZNF420	147	regulation of transforming growth factor beta receptor signaling pathway	1.77142	0.0482701	1.72315	-1.67488	TREML3
TRIM4	21	ZNF420	147	regulation of transforming growth factor beta receptor signaling pathway	2.29897	0.202105	2.09687	-1.89476	TRIM4
VEZF1	21	ZNF420	147	regulation of transforming growth factor beta receptor signaling pathway	5.59433	0.440992	5.15334	-4.71235	VEZF1
WDR20	21	ZNF420	147	regulation of transforming growth factor beta receptor signaling pathway	2.95627	0.264833	2.69143	-2.4266	WDR20
ZFP161	21	ZNF420	147	regulation of transforming growth factor beta receptor signaling pathway	11.3255	1.0198	10.3057	-9.2859	ZFP161
ZFP30	21	ZNF420	147	regulation of transforming growth factor beta receptor signaling pathway	10.0729	2.15688	7.91597	-5.75909	ZFP30
ZFP82	21	ZNF420	147	regulation of transforming growth factor beta receptor signaling pathway	13.58	2.10982	11.4702	-9.36034	ZFP82
ZNF101	21	ZNF420	147	regulation of transforming growth factor beta receptor signaling pathway	6.29382	0.5327	5.76112	-5.22842	ZNF101
ZNF134	21	ZNF420	147	regulation of transforming growth factor beta receptor signaling pathway	15.0817	2.61232	12.4694	-9.85705	ZNF134
ZNF141	21	ZNF420	147	regulation of transforming growth factor beta receptor signaling pathway	33.7308	3.7499	29.9809	-26.231	ZNF141
ZNF148	21	ZNF420	147	regulation of transforming growth factor beta receptor signaling pathway	41.6437	4.31929	37.3244	-33.0051	ZNF148
ZNF181	21	ZNF420	147	regulation of transforming growth factor beta receptor signaling pathway	18.7661	2.18905	16.5771	-14.388	ZNF181
ZNF184	21	ZNF420	147	regulation of transforming growth factor beta receptor signaling pathway	10.2428	1.30629	8.93647	-7.63018	ZNF184
ZNF24	21	ZNF420	147	regulation of transforming growth factor beta receptor signaling pathway	21.9583	3.16304	18.7953	-15.6323	ZNF24
ZNF252	21	ZNF420	147	regulation of transforming growth factor beta receptor signaling pathway	7.85203	0.963668	6.88836	-5.92469	ZNF252
ZNF260	21	ZNF420	147	regulation of transforming growth factor beta receptor signaling pathway	22.4456	4.56367	17.8819	-13.3182	ZNF260
ZNF268	21	ZNF420	147	regulation of transforming growth factor beta receptor signaling pathway	23.864	2.47174	21.3923	-18.9205	ZNF268
ZNF383	21	ZNF420	147	regulation of transforming growth factor beta receptor signaling pathway	30.294	3.69409	26.5999	-22.9058	ZNF383
ZNF397OS	21	ZNF420	147	regulation of transforming growth factor beta receptor signaling pathway	49.082	1.55793	47.5241	-45.9661	ZNF397OS
ZNF41	21	ZNF420	147	regulation of transforming growth factor beta receptor signaling pathway	26.934	1.04111	25.8929	-24.8518	ZNF41
ZNF416	21	ZNF420	147	regulation of transforming growth factor beta receptor signaling pathway	9.57501	1.926	7.64901	-5.72302	ZNF416
ZNF420	21	ZNF420	147	regulation of transforming growth factor beta receptor signaling pathway	45.9531	7.3216	38.6315	-31.3099	ZNF420
ZNF461	21	ZNF420	147	regulation of transforming growth factor beta receptor signaling pathway	19.4739	3.11378	16.3601	-13.2463	ZNF461
ZNF468	21	ZNF420	147	regulation of transforming growth factor beta receptor signaling pathway	26.8003	3.86913	22.9311	-19.062	ZNF468
ZNF480	21	ZNF420	147	regulation of transforming growth factor beta receptor signaling pathway	15.7671	1.21165	14.5555	-13.3438	ZNF480
ZNF510	21	ZNF420	147	regulation of transforming growth factor beta receptor signaling pathway	33.541	3.67791	29.8631	-26.1852	ZNF510
ZNF527	21	ZNF420	147	regulation of transforming growth factor beta receptor signaling pathway	23.3232	3.75186	19.5713	-15.8194	ZNF527
ZNF530	21	ZNF420	147	regulation of transforming growth factor beta receptor signaling pathway	9.76753	1.39809	8.36944	-6.97136	ZNF530
ZNF544	21	ZNF420	147	regulation of transforming growth factor beta receptor signaling pathway	12.3183	1.17579	11.1426	-9.96678	ZNF544
ZNF551	21	ZNF420	147	regulation of transforming growth factor beta receptor signaling pathway	35.0368	3.6866	31.3502	-27.6636	ZNF551
ZNF552	21	ZNF420	147	regulation of transforming growth factor beta receptor signaling pathway	9.41755	0.680626	8.73692	-8.0563	ZNF552
ZNF567	21	ZNF420	147	regulation of transforming growth factor beta receptor signaling pathway	29.9243	4.96271	24.9615	-19.9988	ZNF567
ZNF569	21	ZNF420	147	regulation of transforming growth factor beta receptor signaling pathway	19.6052	4.53304	15.0721	-10.5391	ZNF569
ZNF570	21	ZNF420	147	regulation of transforming growth factor beta receptor signaling pathway	18.9565	3.48	15.4765	-11.9965	ZNF570
ZNF571	21	ZNF420	147	regulation of transforming growth factor beta receptor signaling pathway	20.3844	3.69122	16.6932	-13.0019	ZNF571
ZNF573	21	ZNF420	147	regulation of transforming growth factor beta receptor signaling pathway	15.5588	2.53776	13.021	-10.4832	ZNF573
[truncated: 19,567 more rows]
