# Supplementary material for: Co-expression Networks Identify DHX15 RNA Helicase as a B Cell Regulatory Factor
Source: Front Immunol. 2019 Dec 10;10:2903. doi: 10.3389/fimmu.2019.02903 (PMC6915936; doi:10.3389/fimmu.2019.02903)
Supplement: Supplementary file 3 [file Table_2.XLSX]

## Sheet: Sheet1
Table S2- Reagents List
Primer	5' Sequence 3'
RT primers
AMIGO2 - F	GGCACTTTAGCTCCGTGATG
AMIGO2 - R	GTCTCGTTTAACAGCCGCTG
PIM2 - F	AGCACCTCCTCCATGTTGAC
PIM2 - R	GTGCCAAAGCCTCCCTTAC
TYROBP - F	GAGTGACACTTTCCCAAGATGC
TYROBP - R	CCTTGACCTCGGGAGACCA
ACTB - F	GGCTGTATTCCCCTCCATCG
ATCB - R	CCAGTTGGTAACAATGCCATGT
L32 - F	GGATCTGGCCCTTGAACCTT
L32 - R	GAAACTGGCGGAAACCCA
Genotyping
Dhx15.1	AGTCTGGGTCCCCAAACCTTATGGC
Dhx15.2	TCCTCTCTATCCCGATCTCGTTCCC
Dhx15.LAR3	CAACGGGTTCTTCTGTTAGTCC
CD19.1	AATGTTGTGCTGCCATGCCTC
CD19.2	GTCTGAAGCATTCCACCGGAA
CD19.Ick2	AATGT GTCGGATAGTTTTTACTGC
CD4.cre1	ATCAAGGTCCTGAGGAAGAG
CD4.cre2	ACCTCATCACTC GTTGCATC
CD4.cre3	CTAGGAGTTGTGCTGCACAG
Antibodies List
Marker	Dye	Manufacturer	Clone	Lot
B220	PerCP Cy5.5	BioLegend	RA3-6B2	103235
B220	BUV395	BD Horizon	RA3-6B2	6320735
B220	e450	eBioscience	RA3-6B2	E10097-1631
BP-1	PE	BioLegend	6C3	b224083
CD11b	APC e780	eBioscience	M1/70	4277883
CD11c	BUV395	BD Horizon	HL3	7209468
CD122	FITC	BD Biosciences		66402
CD169	PE Cy7	BioLegend	3D6.112	B209671
CD19	FITC	BDPharmigen	1D3	6081992
CD19	PE	eBioscience	eBio1D3	E01113-1632
CD1d	PerCP Cy5.5	BioLegend	1B1	B206300
CD23	PE	BioLegend	B3B4	B209408
CD24	BV421	BioLegend	M1/69	B226272
CD25	BV711	BD Biosciences	3C7	740652
CD3	AF 488	BioLegend	17A2	225446
CD3	FITC	eBioscience	17A2	4275977
CD3	FITC	BD Biosciences	17A2	45308
CD3e	PerCP	BD Biosciences	145-2C11	45769
CD4	PE.e610	eBioscience	RM4-5	4284450
CD4	eV605	eBioscience	17A2	E24374-103
CD43	BV510	BD Horizion	S7	701284
CD44	Percp Cy5.5	eBioscience	IM7	E08334-1634
CD44	BV421	BioLegend	IM7	B198405
CD45	APC	eBioscience	30-F11	E01244
CD45	eV655	Invitrogen	30-F11	4333754
CD45.1	eFluor450	eBioscience	A20	4313590
CD45.2	BV655	BioLegend	104	B237773
CD45.2	FITC	Invitrogen	104	4330489
CD49d	BUV395	BD Biosciences	M1/70	8064925
CD5	PE	BD Pharmig	53-7.3	43131
CD62L	AF700	BioLegend	MEL-14	B144700
CD64	BV711	BioLegend	X54-5/7.1	B239014
CD71	PE-Dazzle	BioLegend	RI7217	B265454
CD8	APC	eBioscience	53-6.7	E070561634
CD90.2	AF700	BioLegend	30-H12	B145379
F4/80	e450	eBioscience	BM8	4278803
gdTCR	PE-Cy7	eBioscience	eBioGL3	E17002-105
IgD	FITC	BioLegend	11-26c.2a	B194247
IgM	APC	BD Biosciences	II/41	5159597
MHCII	AF700	eBioscience	M5/114.15.2	E09021-1632
NK1.1	BV650	BD Biosciences	PK136	7048661
TCRVb	APCe780	eBioscience	H57-597	4277886
F(ab')2 Goat anti-mouse IgM		Jackson Lab		134477
Anti-mouse CD40		Invitrogen	1C10	4329566
